# Supplementary material for: Methicillin-sensitive Staphylococcus aureus lineages contribute towards poor patient outcomes in orthopaedic device-related infections
Source: Microb Genom. 2025 Apr 16;11(4):001390. doi: 10.1099/mgen.0.001390 (PMC12068410; doi:10.1099/mgen.0.001390)
Supplement: Uncited Supplementary Material 2. [file mgen-11-01390-s002.xlsx]

## Sheet: TableS1
Table S1: Isolate details
	id	ARI-Number	Lab ID	Cured	Age	Grouped Localization	Obesity	Smoking	Side	Implant*	Arthoplasty infection	Acute	Fracture open	Diabetes	Chronic immunosuppression	Multiple Revisionsurgeries
	1735	Mu 03	SS_1500	1	86.6274	hip	0	0	l	A	1	0	0	1	0	1
	1736	Mu 05	SS_1501	0	43.1945	hip	0	0	l	A	1	0	0	0	1	1
	1737	Mu 06	SS_1502	1	53.2356	hip	0	0	r	A	1	0	0	0	0	1
	1738	Mu 08	SS_1503	1	43.9945	fibula	0	0	r	P	0	1	1	1	0	1
	1739	Mu 09	SS_1504	1	62.7836	tibia distal	0	0	l	F	0	1	1	0	0	1
	1741	Mu 12	SS_1506	1	67.3534	tibia dist	0	0	l	P	0	1	0	1	1	1
	1742	Mu 13	SS_1507	1	52.0822	tibia prox	1	1	l	P	0	0	0	0	0	1
	1743	Mu 14	SS_1508	1	46.4986	calcaneus	1	0	l	P	0	0	0	0	0	1
	1744	Mu 15	SS_1509	1	49.5041	elbow	0	0	l	P	0	0	0	0	0	1
	1745	Mu 16	SS_1510	1	41.1342	femur prox	0	1	r	N	0	0	0	0	0	1
	1746	Mu 17	SS_1511	1	58.7288	shoulder	1	0	r	L	0	0	0	0	0	1
	1747	Mu 18	SS_1512	0	50.6959	talus	0	0	r	S	0	1	0	0	0	1
	1748	Mu 19	SS_1513	1	43.6658	patella	1	0	l	K	0	1	1	0	0	1
	1749	Mu 20	SS_1514	1	45.9014	tibia shaft	1	0	l	P	0	0	0	0	0	1
	1750	Mu 21	SS_1515	1	26.3781	lower leg	0	1	r	P	0	0	1	0	0	1
	1751	Mu 22	SS_1516	1	34.6795	tibia distal	1	0	r	F	0	1	0	0	0	1
	1752	Mu 23	SS_1517	0	40.9836	upper ankle joint	0	1	r	N	0	0	0	0	0	1
	1753	Mu 24	SS_1518	1	72.937	knie	0	0	l	A	1	0	0	0	0	1
	1754	Mu 26	SS_1519	1	36.5589	upper ankle joint	0	1	l	S	0	0	0	0	0	1
	1755	Mu 27	SS_1520	1	84.3342	hip	0	0	r	A	1	0	0	1	1	1
	1756	Mu 28	SS_1521	1	20.0521	calcaneus	0	0	r	P	0	0	0	0	0	1
	1757	Mu 29	SS_1522	1	44.3616	tibia distal	0	1	l	N	0	0	0	0	0	1
	1758	Mu 30	SS_1523	1	40.1616	tibia prox	1	1	r	F	0	0	0	0	0	1
	1759	Mu 31	SS_1524	0	47.9507	femur	0	0	l	N	0	0	0	0	0	1
	1760	Mu 32	SS_1525	1	59.6658	tibia distal	0	0	l	N	0	0	1	0	0	1
	1761	Mu 33	SS_1526	1	24.389	upper ankle joint	0	0	l	P	0	0	1	0	0	1
	1762	Mu 34	SS_1527	1	45.8521	tibia prox	0	0	r	P	0	0	1	0	0	0
	1763	Mu 36	SS_1528	1	71.1288	hip+ISG	0	0	l	A	1	0	0	0	1	1
	1764	Mu 37	SS_1529	1	20.3671	upper ankle joint	0	1	r	P	0	0	0	0	1	1
	1765	Mu 38	SS_1530	1	64.6877	upper ankle joint	1	0	r	N	0	0	0	1	0	1
	1766	Mu 39	SS_1531	0	49.2384	femur	0	0	l	P	0	0	0	0	0	1
	1768	Mu 42	SS_1533	1	49.0027	femur	0	0	l	A	1	0	0	0	0	1
	1769	Mu 44	SS_1534	1	28.9616	upper ankle joint	0	1	r	P	0	1	0	0	0	1
	1771	Mu 47	SS_1536	1	46.2685	knee	1	1	l	A	1	1	0	0	0	1
	1772	Mu 49	SS_1537	1	71.0329	distal radius	0	1	r	P	0	1	0	0	0	1
	1773	Mu 52	SS_1538	1	72.3616	distal fibula	0	1	r	P	0	0	0	0	0	1
	1774	Mu 53	SS_1539	1	46.6603	tibia midshaft	0	0	l	P	0	0	1	0	0	1
	1775	Mu 54	SS_1540	0	33.7205	tibia midshaft	1	0	l	P	0	0	1	0	0	1
	1777	Mu 57	SS_1542	1	51.5753	tibia distal	0	0	l	P	0	1	0	0	0	1
	1778	Mu 58	SS_1543	1	93.1534	upper ankle joint	1	0	l	P	0	0	0	0	0	1
	1779	Mu 59	SS_1544	1	25.2712	olecranon	0	1	l	P	0	1	0	0	0	1
	1780	Mu 61	SS_1545	1	58.0274	tibia distal	0	1	l	P	0	0	1	0	0	1
	1781	Mu 62	SS_1546	1	28.2493	fibula dist	1	1	l	P	0	1	0	1	0	1
	1782	Mu 63	SS_1547	0	61.9863	tibia distal	0	1	r	P	0	0	0	0	0	1
	1783	Mu 65	SS_1548	0	86.2986	knee	0	1	r	A	1	0	0	0	0	1
	1784	Mu 66	SS_1549	1	51.7671	toe	0	1	r	P	0	1	1	0	0	1
	1785	Mu 67	SS_1550	1	48.8356	upper ankle joint	0	0	r	N	0	0	0	1	0	0
	1786	Mu 68	SS_1551	1	55.2356	foot mhk5	0	0	r	P	0	1	0	0	0	1
	1787	Mu 69	SS_1552	1	39.4027	upper ankle joint	0	0	r	P	0	0	1	0	0	1
	1788	Mu 70	SS_1553	1	18.6438	upper ankle joint	0	0	r	P	0	0	1	0	1	1
	1790	Mu 72	SS_1555	1	26.6658	upper ankle joint	0	0	r	S	0	1	0	0	0	1
	1791	Mu 73	SS_1556	0	63.9616	upper ankle joint	0	1	r	S	0	1	0	0	0	1
	1792	Mu 74	SS_1557	0	79.537	knee	1	0	l	A	1	0	0	1	1	1
	1793	Mu 75	SS_1558	1	65.3781	femur midshaft	0	0	l	N	0	0	0	0	0	1
	1794	Mu 76	SS_1559	1	52.663	hip	0	0	l	A	1	0	0	0	0	1
	1795	Mu 77	SS_1560	1	69.6356	knee	0	0	r	A	1	0	1	1	1	1
	1797	Mu 79	SS_1562	1	67.6877	fibula distal	0	1	l	P	0	1	0	0	0	1
	1798	Mu 80	SS_1563	0	32.0219	knee	1	0	r	A	1	0	0	1	0	1
	1799	Mu 81	SS_1564	0	72.5808	shoulder	1	0	r	A	1	0	0	0	0	1
	1800	Mu 82	SS_1565	0	45.5945	tibia midshaft	0	0	l	N	0	0	0	0	0	1
	1801	Mu 83	SS_1566	1	35.6877	tibia midshaft	1	1	r	N	0	0	1	0	0	1
	1802	Mu 84	SS_1567	1	64.6082	femur	0	0	l	N	0	0	0	0	0	1
	1803	Mu 85	SS_1568	1	92.6082	humerus distal	0	0	l	P	0	1	0	0	0	0
	1804	Mu 86	SS_1569	0	69.5836	knee	0	0	l	A	1	0	0	0	0	1
	1805	Mu 87	SS_1570	0	56.7178	tibie	1	0	r	N	0	1	0	0	0	1
	1806	Mu 88	SS_1571	1	47.4575	shoulder	0	0	l	S	0	1	0	0	0	1
	1807	Mu 89	SS_1572	1	44.4712	upper ankle joint	0	1	r	P	0	0	0	0	0	1
	1808	Mu 91	SS_1573	0	56.674	humerus midshaft	1	1	l	P	0	1	1	0	0	1
	1809	Mu 92	SS_1574	0	63.2329	calcaneus	1	0	l	N	0	0	0	0	0	1
	1810	Mu 93	SS_1575	0	62.8164	femur prox	0	1	r	N	0	0	0	0	0	1
	1811	Mu 94	SS_1576	0	62.7781	tibia	0	0	r	N	0	0	1	0	0	1
	1812	Mu 95	SS_1577	1	71.5781	tibia	1	0	r	P	0	0	0	1	0	1
	1815	Mu 98	SS_1580	0	20.9123	tibia	0	0	l	F	0	1	1	0	0	1
	1816	Mu 99	SS_1581	1	67.7699	hip	1	0	r	A	1	0	0	1	1	1
	1817	Mu 100	SS_1582	1	73.3973	fibula	0	0	l	P	0	1	1	1	0	1
	1818	Mu 101	SS_1583	0	59.3068	knee	1	1	l	A	1	0	0	1	0	1
	1819	Mu 102	SS_1584	1	64.1699	ankle	0	0	l	A	1	1	0	0	0	1
	1820	Mu 103	SS_1585	1	67.0164	femur	1	1	r	N	0	0	0	1	1	1
	1821	Mu 104	SS_1586	1	23.8301	tibia	0	0	l	N	0	0	0	0	0	1
	1822	Mu 105	SS_1587	1	42.3836	calcaneus	0	0	r	S	0	0	0	0	0	1
	1823	Mu 106	SS_1588	1	34.6712	tibia	1	1	l	N	0	0	0	0	0	1
	1824	Mu 107	SS_1589	1	44.5836	fibula	1	0	l	P	0	0	1	0	0	1
	1825	Mu 108	SS_1590	1	53.0274	knee	0	1	r	A	1	0	0	0	0	1
	1826	Mu 109	SS_1591	1	44.2274	tibia	0	0	r	N	0	0	1	0	0	1
	1827	Mu 110	SS_1592	1	34.0959	fibula	0	0	r	P	0	1	0	0	0	1
	1828	Mu 111	SS_1593	1	76.6164	femur	0	0	r	P	0	0	0	1	1	1
	*	N: nail; P: plate; A: arthoplasty; S: screw; F: fixateur externe; K: K-wire; L: ligament reconstruction device

## Sheet: TableS2
Table S2: Genome details
	id	file	ARI-Number	Lab ID	Cured	ST	Clonal complex	Ecology	spa-type	Clone	Genome size (bp)	Number of contigs	BioProject	Accession number
	1735	1	Mu 03	SS_1500	1	22	CC22	HA	t845	CC22-t845-	2741224	87	PRJNA529795	SAMN43335607
	1736	2	Mu 05	SS_1501	0	22	CC22	HA	t192	CC22-t192-	2722419	205	PRJNA529795	SAMN43335608
	1737	3	Mu 06	SS_1502	1	59	CC59	CA	t216	CC59-t216-	2667579	147	PRJNA529795	SAMN43335609
	1738	4	Mu 08	SS_1503	1	146	CC146		t002	CC146-t002-	2747610	105	PRJNA529795	SAMN43335610
	1739	5	Mu 09	SS_1504	1	8	CC8	CA	t068	CC8-t068-	2708904	113	PRJNA529795	SAMN43335611
	1741	7	Mu 12	SS_1506	1	45	CC45		t16998	CC45-t16998-	2723077	72	PRJNA529795	SAMN43335612
	1742	8	Mu 13	SS_1507	1	8	CC8	CA	t3240	CC8-t3240-	2748437	130	PRJNA529795	SAMN43335613
	1743	9	Mu 14	SS_1508	1	398	CC398	LA	t034	CC398-t034-	2692944	45	PRJNA529795	SAMN43335614
	1744	10	Mu 15	SS_1509	1	7	CC7		t091	CC7-t091-	2708723	186	PRJNA529795	SAMN43335615
	1745	11	Mu 16	SS_1510	1	225	CC5	HA	t463	CC5-t463-IIa	2753231	115	PRJNA529795	SAMN43335616
	1746	12	Mu 17	SS_1511	1	30	CC30	CA	t012	CC30-t012-	2770660	189	PRJNA529795	SAMN43335617
	1747	13	Mu 18	SS_1512	0	7	CC7		t091	CC7-t091-	2769300	156	PRJNA529795	SAMN43335618
	1748	14	Mu 19	SS_1513	1	30	CC30	CA	t012	CC30-t012-	2790957	141	PRJNA529795	SAMN43335619
	1749	15	Mu 20	SS_1514	1	182	CC182		t493	CC182-t493-	2797774	63	PRJNA529795	SAMN43335620
	1750	16	Mu 21	SS_1515	1	72	CC72		t7721	CC72-t7721-	2682137	104	PRJNA529795	SAMN43335621
	1751	17	Mu 22	SS_1516	1	5	CC5	HA	t002	CC5-t002-	2701502	141	PRJNA529795	SAMN43335622
	1752	18	Mu 23	SS_1517	0	45	CC45		t576	CC45-t576-	2693294	54	PRJNA529795	SAMN43335623
	1753	19	Mu 24	SS_1518	1	30	CC30	CA	t012	CC30-t012-	2779141	138	PRJNA529795	SAMN43335624
	1754	20	Mu 26	SS_1519	1	15	CC15		t084	CC15-t084-	2662108	123	PRJNA529795	SAMN43335625
	1755	21	Mu 27	SS_1520	1	30	CC30	CA	t17111	CC30-t17111-	2815329	108	PRJNA529795	SAMN43335626
	1756	22	Mu 28	SS_1521	1	45	CC45		t7119	CC45-t7119-	2701945	91	PRJNA529795	SAMN43335627
	1757	23	Mu 29	SS_1522	1	30	CC30	CA	t012	CC30-t012-	2854983	90	PRJNA529795	SAMN43335628
	1758	24	Mu 30	SS_1523	1	30	CC30	CA	t012	CC30-t012-	2843192	110	PRJNA529795	SAMN43335629
	1759	25	Mu 31	SS_1524	0	30	CC30	CA	t018	CC30-t018-	2829116	79	PRJNA529795	SAMN43335630
	1760	26	Mu 32	SS_1525	1	59	CC59	CA	t216	CC59-t216-	2693114	57	PRJNA529795	SAMN43335631
	1761	27	Mu 33	SS_1526	1	30	CC30	CA	t012	CC30-t012-	2812006	57	PRJNA529795	SAMN43335632
	1762	28	Mu 34	SS_1527	1	8	CC8	CA	t190	CC8-t190-	2740863	165	PRJNA529795	SAMN43335633
	1763	29	Mu 36	SS_1528	1	22	CC22	HA	t1977	CC22-t1977-	2638312	254	PRJNA529795	SAMN43335634
	1764	30	Mu 37	SS_1529	1	45	CC45		t015	CC45-t015-	2687964	67	PRJNA529795	SAMN43335635
	1765	31	Mu 38	SS_1530	1	121	CC121		t435	CC121-t435-	2816740	94	PRJNA529795	SAMN43335636
	1766	32	Mu 39	SS_1531	0	5	CC5	HA	t450	CC5-t450-	2736200	102	PRJNA529795	SAMN43335637
	1768	34	Mu 42	SS_1533	1	5	CC5	HA	t450	CC5-t450-	2736200	102	PRJNA529795	SAMN43335638
	1769	35	Mu 44	SS_1534	1	30	CC30	CA	t433	CC30-t433-	2775672	52	PRJNA529795	SAMN43335639
	1771	37	Mu 47	SS_1536	1	45	CC45		t17113	CC45-t17113-	2705811	29	PRJNA529795	SAMN43335640
	1772	38	Mu 49	SS_1537	1	22	CC22	HA	t005	CC22-t005-	2836483	84	PRJNA529795	SAMN43335641
	1773	39	Mu 52	SS_1538	1	15	CC15		t084	CC15-t084-	2671892	42	PRJNA529795	SAMN43335642
	1774	40	Mu 53	SS_1539	1	22	CC22	HA	t005	CC22-t005-	2782292	53	PRJNA529795	SAMN43335643
	1775	41	Mu 54	SS_1540	0	59	CC59	CA	t216	CC59-t216-	2740611	60	PRJNA529795	SAMN43335644
	1777	43	Mu 57	SS_1542	1	30	CC30	CA	t6981	CC30-t6981-	2826020	70	PRJNA529795	SAMN43335645
	1778	44	Mu 58	SS_1543	1	8	CC8	CA	t520	CC8-t520-	2818275	78	PRJNA529795	SAMN43335646
	1779	45	Mu 59	SS_1544	1	188	CC188		t189	CC188-t189-	2821243	46	PRJNA529795	SAMN43335647
	1780	46	Mu 61	SS_1545	1	45	CC45		t073	CC45-t073-	2725286	49	PRJNA529795	SAMN43335648
	1781	47	Mu 62	SS_1546	1	7	CC7		t091	CC7-t091-	2743164	47	PRJNA529795	SAMN43335649
	1782	48	Mu 63	SS_1547	0	15	CC15		t084	CC15-t084-	2688075	54	PRJNA529795	SAMN43335650
	1783	49	Mu 65	SS_1548	0	72	CC72		t148	CC72-t148-	2749946	40	PRJNA529795	SAMN43335651
	1784	50	Mu 66	SS_1549	1	45	CC45		t16999	CC45-t16999-	2778447	62	PRJNA529795	SAMN43335652
	1785	51	Mu 67	SS_1550	1	7	CC7		t091	CC7-t091-	2789042	54	PRJNA529795	SAMN43335653
	1786	52	Mu 68	SS_1551	1	30	CC30	CA	t122	CC30-t122-	2866229	86	PRJNA529795	SAMN43335654
	1787	53	Mu 69	SS_1552	1	97	CC97		t359	CC97-t359-	2760392	69	PRJNA529795	SAMN43335655
	1788	54	Mu 70	SS_1553	1	30	CC30	CA	t012	CC30-t012-	2807551	77	PRJNA529795	SAMN43335656
	1790	56	Mu 72	SS_1555	1	8	CC8	CA	t8264	CC8-t8264-	2759947	82	PRJNA529795	SAMN43335657
	1791	57	Mu 73	SS_1556	0	5	CC5	HA	t002	CC5-t002-	2721688	57	PRJNA529795	SAMN43335658
	1792	58	Mu 74	SS_1557	0	30	CC30	CA	t012	CC30-t012-	2853572	73	PRJNA529795	SAMN43335659
	1793	59	Mu 75	SS_1558	1	22	CC22	HA	t17000	CC22-t17000-	2728431	57	PRJNA529795	SAMN43335660
	1794	60	Mu 76	SS_1559	1	433	CC433		t318	CC433-t318-	2790144	121	PRJNA529795	SAMN43335661
	1795	61	Mu 77	SS_1560	1	7	CC7		t091	CC7-t091-	2744652	57	PRJNA529795	SAMN43335662
	1797	63	Mu 79	SS_1562	1	22	CC22	HA	t005	CC22-t005-	2795094	69	PRJNA529795	SAMN43335663
	1798	64	Mu 80	SS_1563	0	8	CC8	CA	t024	CC8-t024-	2767250	50	PRJNA529795	SAMN43335664
	1799	65	Mu 81	SS_1564	0	225	CC5	HA	t003	CC5-t003-IIa	2827195	173	PRJNA529795	SAMN43335665
	1800	66	Mu 82	SS_1565	0	7	CC7		t091	CC7-t091-	2826607	200	PRJNA529795	SAMN43335666
	1801	67	Mu 83	SS_1566	1	7	CC7		t091	CC7-t091-	2839502	163	PRJNA529795	SAMN43335667
	1802	68	Mu 84	SS_1567	1	15	CC15		t084	CC15-t084-	2713457	93	PRJNA529795	SAMN43335668
	1803	69	Mu 85	SS_1568	1	15	CC15		t774	CC15-t774-	2795428	121	PRJNA529795	SAMN43335669
	1804	70	Mu 86	SS_1569	0	225	CC5	HA	t003	CC5-t003-	2819752	182	PRJNA529795	SAMN43335670
	1805	71	Mu 87	SS_1570	0	5	CC5	HA	t002	CC5-t002-	2751210	73	PRJNA529795	SAMN43335671
	1806	72	Mu 88	SS_1571	1	5	CC5	HA	t002	CC5-t002-	2751210	73	PRJNA529795	SAMN43335672
	1807	73	Mu 89	SS_1572	1	97	CC97		t521	CC97-t521-	2839297	90	PRJNA529795	SAMN43335673
	1808	74	Mu 91	SS_1573	0	59	CC59	CA	t216	CC59-t216-	2722698	116	PRJNA529795	SAMN43335674
	1809	75	Mu 92	SS_1574	0	45	CC45		t17112	CC45-t17112-	2772482	125	PRJNA529795	SAMN43335675
	1810	76	Mu 93	SS_1575	0	34	CC34		t1758	CC34-t1758-	2962075	196	PRJNA529795	SAMN43335676
	1811	77	Mu 94	SS_1576	0	30	CC30	CA	t342	CC30-t342-	2914599	167	PRJNA529795	SAMN43335677
	1812	78	Mu 95	SS_1577	1	97	CC97		t3380	CC97-t3380-	2778651	126	PRJNA529795	SAMN43335678
	1815	81	Mu 98	SS_1580	0	5	CC5	HA	t242	CC5-t242-IVa	2835098	151	PRJNA529795	SAMN43335679
	1816	82	Mu 99	SS_1581	1	22	CC22	HA	t3861	CC22-t3861-IVh	2940917	291	PRJNA529795	SAMN43335680
	1817	83	Mu 100	SS_1582	1	22	CC22	HA	t3861	CC22-t3861-IVh	2853816	165	PRJNA529795	SAMN43335681
	1818	84	Mu 101	SS_1583	0	45	CC45		t6704	CC45-t6704-	2781897	116	PRJNA529795	SAMN43335682
	1819	85	Mu 102	SS_1584	1	22	CC22	HA	t005	CC22-t005-	2766179	206	PRJNA529795	SAMN43335683
	1820	86	Mu 103	SS_1585	1	121	CC121		t1195	CC121-t1195-	2832707	192	PRJNA529795	SAMN43335684
	1821	87	Mu 104	SS_1586	1	59	CC59	CA	t216	CC59-t216-	2773724	241	PRJNA529795	SAMN43335685
	1822	88	Mu 105	SS_1587	1	22	CC22	HA	t005	CC22-t005-	2854844	358	PRJNA529795	SAMN43335686
	1823	89	Mu 106	SS_1588	1	121	CC121		t2095	CC121-t2095-	2762104	107	PRJNA529795	SAMN43335687
	1824	90	Mu 107	SS_1589	1	5	CC5	HA	t045	CC5-t045-	2745899	118	PRJNA529795	SAMN43335688
	1825	91	Mu 108	SS_1590	1	6	CC6		t701	CC6-t701-	2782821	134	PRJNA529795	SAMN43335689
	1826	92	Mu 109	SS_1591	1	5	CC5	HA	t002	CC5-t002-	2771073	189	PRJNA529795	SAMN43335690
	1827	93	Mu 110	SS_1592	1	7	CC7		t091	CC7-t091-	2759222	138	PRJNA529795	SAMN43335691
	1828	94	Mu 111	SS_1593	1	15	CC15		t084	CC15-t084-	2798041	128	PRJNA529795	SAMN43335692
	14		Reference	ED98		5	CC5	HA-MSSA	t002	CC5-t002-	2847542	4	PRJNA224116	NC_013450.1
	20		Reference	MRSA252		36	CC30	CA-MRSA	t018	CC30-t018-	2902619	1	PRJNA224116	NC_002952.2
	22		Reference	MW2		1	CC1	CA-MRSA	t128	CC1-t128-	2820462	1	PRJNA224116	NC_003923.1
	23		Reference	Mu3		5	CC5	HA-MRSA	t002	CC5-t002-	2880168	1	PRJNA224116	NC_009782.1
	24		Reference	Mu50		5	CC5	HA-MRSA	t002	CC5-t002-	2878529	1	PRJNA224116	NC_002758.2
	25		Reference	NCTC8325		8	CC8	CA-MSSA	t211	CC8-t211-	2821361	1	PRJNA57795	NC_007795.1
	26		Reference	ST398		398	CC398	LA-MRSA	t011	CC398-t011-	2872582	1	PRJNA224116	NC_017333.1
	29		Reference	USA300_FPR3757		8	CC8	CA-MRSA	t008	CC8-t008-	2872769	1	PRJNA224116	NC_007793.1
														*genomes also publicly available from https://zoo-dalmore.zoo.ox.ac.uk/bigsdb?db=staphylococcus_sheppard

## Sheet: TableeS3
Table S3: Summary of pangenome gene clusters
	# 4003 gene families in 86 genomes.
	# 196 contain greater than one allele at the thresholds analysed.
	# 289 contain fission/fusion events.
	# 52 contain duplication/loss.
	%isolates	#clusters		>1 allele	fission/fusion	multicopy
	0-10%	1061	0.265051	27	21	1
	10-25%	382	0.0954284	31	26	4
	25-50%	186	0.0464652	52	26	9
	50-75%	130	0.0324756	35	27	13
	75-90%	67	0.0167374	13	21	6
	90-95%	26	0.00649513	2	7	2
	95-100%	2151	0.537347	36	161	17
	Core (95%+)	2151
	Accessory	1852
	Total	4003

## Sheet: TableS4
id	Clone	Patient outcome	Clonal complex	ST	Ecology	Galleria mortality	adsA	aur	cap8A	cap8B	cap8C	cap8D	cap8E	cap8F	cap8G	cap8H	cap8I	cap8J	cap8K	cap8L	cap8M	cap8N	cap8O	cap8P	chp	clfA	clfB	cna	coa	ebp	esaA	esaB	esaC	essA	essB	essC	esxA	esxB	fnbA	fnbB	geh	hlb	hld	hlgA	hlgB	hlgC	hly/hla	hysA	icaA
1735	CC22-t845-	Cured	CC22	22	HA	0	1	1	1	1	1	1	1	1	1	0	0	0	0	1	1	1	1	1	1	1	1	0	1	1	1	1	0	1	1	0	1	0	1	0	1	1	1	1	1	1	1	1	1
1736	CC22-t192-	Not cured	CC22	22	HA	4	1	1	1	1	1	1	1	1	1	0	0	0	0	1	1	1	1	1	1	1	1	0	1	1	1	1	0	1	1	0	1	0	1	1	1	1	1	1	1	1	1	1	1
1737	CC59-t216-	Cured	CC59	59	CA	0	1	1	1	1	1	1	1	1	1	0	1	1	1	1	1	1	1	1	1	1	1	0	1	1	1	1	0	1	1	0	1	0	1	1	1	1	0	1	1	1	1	1	1
1738	CC146-t002-	Cured	CC146	146		4	1	1	1	1	1	1	1	1	1	0	0	0	0	1	1	1	1	1	0	1	1	0	0	1	1	1	1	1	1	1	1	1	1	1	1	1	1	1	1	1	1	1	1
1739	CC8-t068-	Cured	CC8	8	CA	0	1	1	1	1	1	1	1	1	1	0	0	0	0	1	1	1	1	1	0	1	1	0	1	1	1	1	1	1	1	1	1	1	1	1	1	1	1	1	1	1	1	1	1
1741	CC45-t16998-	Cured	CC45	45		1	1	1	1	1	1	1	1	1	1	1	1	1	1	1	1	1	1	1	1	1	1	0	1	1	1	1	1	1	1	1	1	1	1	1	1	1	1	1	1	1	1	1	1
1742	CC8-t3240-	Cured	CC8	8	CA	0	1	1	1	1	1	1	1	1	1	0	0	0	0	1	1	1	1	1	0	1	1	0	1	1	1	1	1	1	1	1	1	1	1	1	1	1	0	1	1	1	1	1	1
1743	CC398-t034-	Cured	CC398	398	LA	5	1	1	1	1	1	1	1	1	1	0	0	0	0	1	1	1	1	1	1	1	1	0	1	1	1	1	0	1	1	0	1	0	1	1	1	1	1	1	1	1	1	2	1
1744	CC7-t091-	Cured	CC7	7		0	1	1	1	1	1	1	1	1	1	0	1	1	1	1	1	1	1	1	0	1	1	0	0	1	1	1	1	1	1	1	1	1	1	0	1	1	1	1	1	1	1	2	1
1745	CC5-t463-IIa	Cured	CC5	225	HA	0	1	1	1	1	1	1	1	1	1	0	0	0	0	1	1	1	1	1	1	1	1	0	0	1	1	1	1	1	1	1	1	1	1	1	1	1	0	1	1	1	1	1	1
1746	CC30-t012-	Cured	CC30	30	CA	0	1	1	1	1	1	1	1	1	1	1	1	1	0	1	1	1	1	1	1	0	1	0	0	1	1	1	0	1	1	0	1	0	0	0	1	1	1	1	1	1	1	2	1
1747	CC7-t091-	Not cured	CC7	7		4	1	1	1	1	1	1	1	1	1	1	1	1	1	1	1	1	1	1	0	1	1	0	0	1	1	1	1	1	1	1	1	1	1	1	1	1	1	1	1	1	1	2	1
1748	CC30-t012-	Cured	CC30	30	CA	0	1	1	1	1	1	1	1	1	1	1	1	1	1	1	1	1	1	1	1	0	1	0	0	1	1	1	0	1	1	0	1	0	0	0	1	1	1	1	1	1	1	2	1
1749	CC182-t493-	Cured	CC182	182		0	1	1	1	1	1	1	1	1	1	0	0	0	0	1	1	1	1	1	1	1	1	0	0	0	0	0	1	0	0	0	0	1	0	0	1	1	1	1	1	1	1	1	1
1750	CC72-t7721-	Cured	CC72	72		0	1	1	1	1	1	1	1	1	1	0	0	0	0	1	1	1	1	1	0	1	1	0	1	1	1	1	1	1	1	1	1	1	1	1	1	1	1	1	1	1	1	1	1
1751	CC5-t002-	Cured	CC5	5	HA	4	1	1	1	1	1	1	1	1	1	0	0	0	0	1	1	1	1	1	1	1	1	0	0	1	1	1	1	1	1	1	1	1	1	1	1	1	1	1	1	1	1	1	1
1752	CC45-t576-	Not cured	CC45	45		0	1	1	1	1	1	1	1	1	1	1	1	1	1	1	1	1	1	1	1	1	1	0	1	1	1	1	1	1	1	1	1	1	1	1	1	1	1	1	1	1	1	1	1
1753	CC30-t012-	Cured	CC30	30	CA	0	1	1	1	1	1	1	1	1	1	0	1	1	1	1	1	1	1	1	1	1	1	1	0	1	1	1	0	1	1	0	1	0	0	0	1	1	1	1	1	1	1	2	1
1754	CC15-t084-	Cured	CC15	15		0	1	1	1	1	1	1	1	1	1	0	1	1	1	1	1	1	1	1	1	1	0	0	1	1	1	1	0	1	1	1	1	0	1	1	1	1	1	1	1	1	1	2	1
1755	CC30-t17111-	Cured	CC30	30	CA	0	1	1	1	1	1	1	1	1	1	0	1	1	1	1	1	1	1	1	1	1	1	0	0	1	1	1	0	1	1	0	1	0	0	0	1	1	1	1	1	1	1	2	1
1756	CC45-t7119-	Cured	CC45	45		0	1	1	1	1	1	1	1	1	1	1	1	1	1	1	1	1	1	1	1	1	1	0	1	1	1	1	1	1	1	1	1	1	1	1	1	0	1	1	1	1	1	1	1
1757	CC30-t012-	Cured	CC30	30	CA	0	1	1	1	1	1	1	1	1	1	1	1	1	1	1	1	1	1	1	1	1	1	0	0	1	1	1	0	1	1	0	1	0	0	0	1	1	1	1	1	1	1	2	1
1758	CC30-t012-	Cured	CC30	30	CA	0	1	1	1	1	1	1	1	1	1	1	1	1	0	1	1	1	1	1	1	1	1	0	0	1	1	1	0	1	1	0	1	0	0	0	1	1	1	1	1	1	1	2	1
1759	CC30-t018-	Not cured	CC30	30	CA	0	1	1	1	1	1	1	1	1	1	1	1	1	1	1	1	1	1	1	0	1	1	0	0	1	1	1	0	1	1	0	1	0	0	0	1	1	1	1	1	1	1	2	1
1760	CC59-t216-	Cured	CC59	59	CA	0	1	1	1	1	1	1	1	1	1	1	1	1	1	1	1	1	1	1	1	1	1	0	1	1	1	1	0	1	1	0	1	0	1	1	1	1	1	1	1	1	1	1	1
1761	CC30-t012-	Cured	CC30	30	CA	0	1	1	1	1	1	1	1	1	1	1	1	1	1	1	1	1	1	1	1	1	1	0	0	1	1	1	0	1	1	0	1	0	0	0	1	1	1	1	1	1	1	2	1
1762	CC8-t190-	Cured	CC8	8	CA	4	1	1	1	1	1	1	1	1	1	0	0	0	0	1	1	1	1	1	0	1	1	0	1	1	1	1	1	1	1	1	1	1	1	1	1	1	1	1	1	1	1	1	1
1763	CC22-t1977-	Cured	CC22	22	HA	0	1	1	1	1	1	1	1	1	1	0	0	0	0	1	1	1	1	1	1	1	0	0	1	1	1	1	0	1	1	0	1	0	1	0	1	1	1	1	1	1	1	1	1
1764	CC45-t015-	Cured	CC45	45		4	1	1	1	1	1	1	1	1	1	1	1	1	1	1	1	1	1	1	1	1	1	0	1	1	1	1	1	1	1	1	1	1	1	1	1	1	1	1	1	1	1	1	1
1765	CC121-t435-	Cured	CC121	121		0	1	1	1	1	1	1	1	1	1	0	1	1	1	1	1	1	1	1	0	1	0	0	0	0	1	1	1	1	1	1	1	1	1	1	1	1	1	1	1	1	1	1	1
1766	CC5-t450-	Not cured	CC5	5	HA	0	1	1	1	1	1	1	1	1	1	0	0	0	0	1	1	1	1	1	1	1	1	0	0	1	1	1	1	1	1	1	1	1	1	1	1	1	1	1	1	1	1	1	1
1768	CC5-t450-	Cured	CC5	5	HA	0	1	1	1	1	1	1	1	1	1	0	0	0	0	1	1	1	1	1	1	1	1	0	0	1	1	1	1	1	1	1	1	1	1	1	1	1	1	1	1	1	1	1	1
1769	CC30-t433-	Cured	CC30	30	CA	4	1	1	1	1	1	1	1	1	1	1	1	1	1	1	1	1	1	1	1	1	1	0	0	1	1	1	0	1	1	0	1	0	1	0	1	1	1	1	1	1	1	2	1
1771	CC45-t17113-	Cured	CC45	45		0	1	1	1	1	1	1	1	1	1	1	1	1	1	1	1	1	1	1	1	1	1	0	1	0	1	1	1	1	1	1	1	1	1	1	1	1	1	1	1	1	1	1	1
1772	CC22-t005-	Cured	CC22	22	HA	0	1	1	1	1	1	1	1	1	1	0	0	0	0	1	1	1	1	1	1	1	1	0	1	1	1	1	0	1	1	0	1	0	1	1	1	1	1	1	1	1	1	1	1
1773	CC15-t084-	Cured	CC15	15		4	1	1	1	1	1	1	1	1	1	1	1	1	1	1	1	1	1	1	1	1	1	0	1	1	1	1	0	1	1	1	1	0	1	1	1	1	1	1	1	1	1	2	1
1774	CC22-t005-	Cured	CC22	22	HA	0	1	1	1	1	1	1	1	1	1	0	0	0	0	1	1	1	1	1	1	1	1	0	1	1	1	1	0	1	1	0	1	0	1	1	1	1	1	1	1	1	1	1	1
1775	CC59-t216-	Not cured	CC59	59	CA	0	1	1	1	1	1	1	1	1	1	1	1	1	1	1	1	1	1	1	1	1	1	0	1	1	1	1	0	1	1	0	1	0	1	0	1	1	1	1	1	1	1	1	1
1777	CC30-t6981-	Cured	CC30	30	CA	0	1	1	1	1	1	1	1	1	1	1	1	1	1	1	1	1	1	1	1	1	1	0	0	1	1	1	0	1	1	0	1	0	0	0	1	1	1	1	1	1	1	2	1
1778	CC8-t520-	Cured	CC8	8	CA	0	1	1	1	1	1	1	1	1	1	0	0	0	0	1	1	1	1	1	0	1	1	0	1	1	1	1	1	1	1	1	1	1	1	1	1	1	1	1	1	1	1	1	1
1779	CC188-t189-	Cured	CC188	188		0	1	1	1	1	1	1	1	1	1	1	1	1	1	1	1	1	1	1	0	0	1	1	1	1	1	1	0	1	1	1	1	0	1	1	1	1	1	1	1	1	1	1	1
1780	CC45-t073-	Cured	CC45	45		0	1	1	1	1	1	1	1	1	1	1	1	1	1	1	1	1	1	1	1	1	1	0	1	1	1	1	1	1	1	1	1	1	1	1	1	1	1	1	1	1	1	1	1
1781	CC7-t091-	Cured	CC7	7		0	1	1	1	1	1	1	1	1	1	1	1	1	1	1	1	1	1	1	0	1	1	0	1	1	1	1	1	1	1	1	1	1	1	0	1	1	1	1	1	1	1	2	1
1782	CC15-t084-	Not cured	CC15	15		0	1	1	1	1	1	1	1	1	1	1	1	1	1	1	1	1	1	1	1	1	1	0	1	1	1	1	0	1	1	1	1	0	1	1	1	1	1	1	1	1	1	2	1
1783	CC72-t148-	Not cured	CC72	72		2	1	1	1	1	1	1	1	1	1	0	0	0	0	1	1	1	1	1	1	1	1	0	1	1	1	1	1	1	1	1	1	1	1	1	1	1	1	1	1	1	1	1	1
1784	CC45-t16999-	Cured	CC45	45		0	1	1	1	1	1	1	1	1	1	1	1	1	1	1	1	1	1	1	1	1	1	0	1	1	1	1	1	1	1	1	1	1	1	1	1	1	1	1	1	1	1	1	1
1785	CC7-t091-	Cured	CC7	7		4	1	1	1	1	1	1	1	1	1	1	1	1	1	1	1	1	1	1	0	1	1	0	1	1	1	1	1	1	1	1	1	1	1	1	1	1	1	1	1	1	1	2	1
1786	CC30-t122-	Cured	CC30	30	CA	4	1	1	1	1	1	1	1	1	1	1	1	1	1	1	1	1	1	1	1	1	1	0	0	1	1	1	0	1	1	0	1	0	0	0	1	1	1	1	1	1	1	2	1
1787	CC97-t359-	Cured	CC97	97		0	1	1	1	1	1	1	1	1	1	0	0	0	0	1	1	1	1	1	0	1	0	0	1	1	1	1	1	1	1	1	1	1	1	1	1	1	1	1	1	1	1	2	1
1788	CC30-t012-	Cured	CC30	30	CA	1	1	1	1	1	1	1	1	1	1	1	1	1	1	1	1	1	1	1	0	1	1	0	0	1	1	1	0	1	1	0	1	0	0	0	1	1	1	1	1	1	1	2	1
1790	CC8-t8264-	Cured	CC8	8	CA	0	1	1	1	1	1	1	1	1	1	0	0	0	0	1	1	1	1	1	1	1	0	0	1	1	1	1	1	1	1	1	1	1	1	1	1	1	1	1	1	1	1	1	1
1791	CC5-t002-	Not cured	CC5	5	HA	4	1	1	1	1	1	1	1	1	1	0	0	0	0	1	1	1	1	1	1	1	1	0	0	1	1	1	1	1	1	1	1	1	1	1	1	1	1	1	1	1	1	1	1
1792	CC30-t012-	Not cured	CC30	30	CA	0	1	1	1	1	1	1	1	1	1	1	1	1	1	1	1	1	1	1	0	1	1	0	0	1	1	1	0	1	1	0	1	0	0	0	1	1	1	1	1	1	1	2	1
1793	CC22-t17000-	Cured	CC22	22	HA	0	1	1	1	1	1	1	1	1	1	0	0	0	0	1	1	1	1	1	1	1	1	0	1	1	1	1	0	1	1	0	1	0	1	1	1	1	1	1	1	1	1	1	1
1794	CC433-t318-	Cured	CC433	433		0	1	1	1	1	1	1	1	1	1	1	1	1	1	1	1	1	1	1	0	1	1	0	0	1	1	1	0	1	1	0	1	0	1	0	1	1	1	1	1	1	1	2	1
1795	CC7-t091-	Cured	CC7	7		0	1	1	1	1	1	1	1	1	1	1	1	1	1	1	1	1	1	1	0	1	1	0	1	1	1	1	1	1	1	1	1	1	1	0	1	1	1	1	1	1	1	2	1
1797	CC22-t005-	Cured	CC22	22	HA	0	1	1	1	1	1	1	1	1	1	0	0	0	0	1	1	1	1	1	0	1	1	0	1	1	1	1	0	1	1	0	1	0	1	1	1	1	1	1	1	1	1	1	1
1798	CC8-t024-	Not cured	CC8	8	CA	0	1	1	1	1	1	1	1	1	1	0	0	0	0	1	1	1	1	1	0	1	1	0	1	1	1	1	1	1	1	1	1	1	1	1	1	1	1	1	1	1	1	1	1
1799	CC5-t003-IIa	Not cured	CC5	225	HA	0	1	1	1	1	1	1	1	1	1	0	0	0	0	1	1	1	1	1	1	1	1	0	0	1	1	1	1	1	1	1	1	1	1	1	1	1	1	1	1	1	1	1	1
1800	CC7-t091-	Not cured	CC7	7		4	1	1	1	1	1	1	1	1	1	1	1	1	1	1	1	1	1	1	0	1	1	0	1	1	1	1	1	1	1	1	1	1	1	1	1	1	1	1	1	1	1	2	1
1801	CC7-t091-	Cured	CC7	7		4	1	1	1	1	1	1	1	1	1	1	1	1	1	1	1	1	1	1	0	1	1	0	1	1	1	1	1	1	1	1	1	1	1	1	1	1	1	1	1	1	1	2	1
1802	CC15-t084-	Cured	CC15	15		0	1	1	1	1	1	1	1	1	1	1	1	1	1	1	1	1	1	1	1	1	1	0	1	1	1	1	0	1	1	1	1	0	1	1	1	1	1	1	1	1	1	2	1
1803	CC15-t774-	Cured	CC15	15		0	1	1	1	1	1	1	1	1	1	1	1	1	1	1	1	1	1	1	1	1	1	0	1	1	1	1	0	1	1	1	1	0	1	1	1	1	1	1	1	1	1	2	1
1804	CC5-t003-	Not cured	CC5	225	HA	0	1	1	1	1	1	1	1	1	1	0	0	0	0	1	1	1	1	1	1	1	1	0	0	1	1	1	1	1	1	1	1	1	1	1	1	1	1	1	1	1	1	1	1
1805	CC5-t002-	Not cured	CC5	5	HA	0	1	1	1	1	1	1	1	1	1	0	0	0	0	1	1	1	1	1	1	1	1	0	0	1	1	1	1	1	1	1	1	1	1	1	1	1	1	1	1	1	1	1	1
1806	CC5-t002-	Cured	CC5	5	HA	0	1	1	1	1	1	1	1	1	1	0	0	0	0	1	1	1	1	1	1	1	1	0	0	1	1	1	1	1	1	1	1	1	1	1	1	1	1	1	1	1	1	1	1
1807	CC97-t521-	Cured	CC97	97		0	1	1	1	1	1	1	1	1	1	0	0	0	0	1	1	1	1	1	0	1	1	0	1	1	1	1	1	1	1	1	1	1	1	1	1	1	1	1	1	1	1	2	1
1808	CC59-t216-	Not cured	CC59	59	CA	0	1	1	1	1	1	1	1	1	1	1	1	1	1	1	1	1	1	1	1	1	1	0	1	1	1	1	0	1	1	0	1	0	1	1	1	1	1	1	1	1	1	1	1
1809	CC45-t17112-	Not cured	CC45	45		0	1	1	1	1	1	1	1	1	1	1	1	1	1	1	1	1	1	1	1	1	1	0	1	1	1	1	1	1	1	1	1	1	1	1	1	1	1	1	1	1	1	1	1
1810	CC34-t1758-	Not cured	CC34	34		1	1	1	1	1	1	1	1	1	1	1	1	1	1	1	1	1	1	1	1	1	1	0	0	1	1	1	0	1	1	0	1	0	0	0	1	1	1	1	1	1	1	2	1
1811	CC30-t342-	Not cured	CC30	30	CA	0	1	1	1	1	1	1	1	1	1	1	1	1	1	1	1	1	1	1	1	1	1	0	0	1	1	1	0	1	1	0	1	0	0	0	1	1	1	1	1	1	1	2	1
1812	CC97-t3380-	Cured	CC97	97		0	1	1	1	1	1	1	1	1	1	0	0	0	0	1	1	1	1	1	0	1	1	0	1	1	1	1	1	1	1	1	1	1	1	1	1	1	1	1	1	1	1	2	1
1815	CC5-t242-IVa	Not cured	CC5	5	HA	0	1	1	1	1	1	1	1	1	1	0	0	0	0	1	1	1	1	1	1	1	1	0	0	1	1	1	1	1	1	1	1	1	1	1	1	1	1	1	1	1	1	1	1
1816	CC22-t3861-IVh	Cured	CC22	22	HA	0	1	1	1	1	1	1	1	1	1	0	0	0	0	1	1	1	1	1	1	1	0	0	1	1	1	1	0	1	1	0	1	0	1	0	1	1	1	1	1	1	1	1	1
1817	CC22-t3861-IVh	Cured	CC22	22	HA	4	1	1	1	1	1	1	1	1	1	0	0	0	0	1	1	1	1	1	1	1	1	0	1	1	1	1	0	1	1	0	1	0	1	0	1	1	1	1	1	1	1	1	1
1818	CC45-t6704-	Not cured	CC45	45		0	1	1	1	1	1	1	1	1	1	1	1	1	1	1	1	1	1	1	1	1	1	0	1	1	1	1	1	1	1	1	1	1	1	1	1	1	1	1	1	1	1	1	1
1819	CC22-t005-	Cured	CC22	22	HA	0	1	1	1	1	1	1	1	1	1	0	0	0	0	1	1	1	1	1	1	1	0	0	1	1	1	1	0	1	1	0	1	0	1	1	1	1	1	1	1	1	1	1	1
1820	CC121-t1195-	Cured	CC121	121		0	1	1	1	1	1	1	1	1	1	1	1	1	1	1	1	1	1	1	0	1	0	0	0	0	1	1	1	1	1	1	1	1	1	1	1	1	1	1	1	1	1	1	1
1821	CC59-t216-	Cured	CC59	59	CA	0	1	1	1	1	1	1	1	1	1	1	1	1	1	1	1	1	1	1	1	0	1	0	1	1	1	1	0	1	1	0	1	0	1	1	1	1	1	1	1	0	1	1	1
1822	CC22-t005-	Cured	CC22	22	HA	0	1	1	1	1	1	1	1	1	1	0	0	0	0	1	1	1	1	1	1	1	1	0	1	1	1	1	0	1	1	0	1	0	0	1	1	0	1	1	1	1	1	1	1
1823	CC121-t2095-	Cured	CC121	121		0	1	1	1	1	1	1	1	1	1	1	1	1	1	1	1	1	1	1	0	1	1	0	0	0	1	1	1	1	1	1	1	1	1	1	1	1	1	1	1	1	1	1	1
1824	CC5-t045-	Cured	CC5	5	HA	0	1	1	1	1	1	1	1	1	1	0	0	0	0	1	1	1	1	1	1	0	1	0	0	1	1	1	1	1	1	1	1	1	1	1	1	1	1	1	1	1	1	1	1
1825	CC6-t701-	Cured	CC6	6		0	1	1	1	1	1	1	1	1	1	1	1	1	1	1	1	1	1	1	0	1	1	1	0	1	1	1	1	1	1	1	1	1	1	1	1	1	1	1	1	1	1	1	1
1826	CC5-t002-	Cured	CC5	5	HA	0	1	1	1	1	1	1	1	1	1	0	0	0	0	1	1	1	1	1	1	1	1	0	0	1	1	1	1	1	1	1	1	1	1	1	1	1	1	1	1	1	1	1	1
1827	CC7-t091-	Cured	CC7	7		0	1	1	1	1	1	1	1	1	1	1	1	1	1	1	1	1	1	1	0	1	1	0	1	1	1	1	1	1	1	1	1	1	1	1	1	1	1	1	1	1	1	2	1
1828	CC15-t084-	Cured	CC15	15		0	1	1	1	1	1	1	1	1	1	1	1	1	1	1	1	1	1	1	1	1	0	0	1	1	1	1	0	1	1	1	1	0	1	1	1	1	1	1	1	1	1	2	1
86					Presence in ALL isolates	Total	1	1	1	1	1	1	1	1	1	0.5	0.569767	0.569767	0.546512	1	1	1	1	1	0.674419	0.94186	0.895349	0.0348837	0.581395	0.94186	0.988372	0.988372	0.534884	0.988372	0.988372	0.604651	0.988372	0.534884	0.813953	0.709302	1	0.976744	0.965116	1	1	0.988372	1	1	1
21					Presence in "not cured"	Not cured	1	1	1	1	1	1	1	1	1	0.571429	0.571429	0.571429	0.571429	1	1	1	1	1	0.761905	1	1	0	0.47619	1	1	1	0.619048	1	1	0.666667	1	0.619048	0.809524	0.761905	1	1	1	1	1	1	1	1	1
65					Presence in "cured"	Cured	1	1	1	1	1	1	1	1	1	0.476923	0.569231	0.569231	0.538462	1	1	1	1	1	0.646154	0.923077	0.861538	0.0461538	0.615385	0.923077	0.984615	0.984615	0.507692	0.984615	0.984615	0.584615	0.984615	0.507692	0.815385	0.692308	1	0.969231	0.953846	1	1	0.984615	1	1	1
23					Presencein heathcare -associated	HA	1	1	1	1	1	1	1	1	1	0	0	0	0	1	1	1	1	1	0.956522	0.956522	0.869565	0	0.478261	1	1	1	0.521739	1	1	0.521739	1	0.521739	0.956522	0.826087	1	0.956522	0.956522	1	1	1	1	1	1
25						CA	1	1	1	1	1	1	1	1	1	0.64	0.76	0.76	0.68	1	1	1	1	1	0.68	0.88	0.96	0.04	0.44	1	1	1	0.24	1	1	0.24	1	0.24	0.48	0.4	1	1	0.92	1	1	0.96	1	1	1
							min	max	ave
						Total	50	69	62.6395
						Not cured	59	68	63.5714
						Cured	50	69	62.3385
						HA	52	64	60.3478
						CA	58	64	61.92
[truncated: 37 more columns]

## Sheet: TableS5
IEC Type	IEC genes	Total number		not cured		cured
		n= 86	%	n=21	%	n=65	%
A	scn, chp, sak,sea	18	20.9302	6	28.5714	12	18.4615
B	scn, chp, sak	29	33.7209	8	38.0952	21	32.3077
C	scn, chp	10	11.6279	2	9.52381	8	12.3077
D	scn, sak, sea	10	11.6279	2	9.52381	8	12.3077
E	scn, sak	11	12.7907	1	16.6667	10	15.3846
F	scn,chp, sak, sep	0	0	0	0	0	0
G	scn, sak, sep	0	0	0	0	0	0
H	scn	0	0	0	0	0	0
non-typable	Absent of scn gene	8	9.30233	2	9.52381	6	9.23077

## Sheet: TableS6
#FILE	#FILE	SEQUENCE	START	END	STRAND	GENE	COVERAGE	COVERAGE_MAP	GAPS	%COVERAGE	%IDENTITY	DATABASE	ACCESSION	PRODUCT	RESISTANCE
1735	1735_SS_1500	296651	4502	5347	-	blaZ	1-846/846	===============	0/0	100	96.69	ncbi	NG_055999.1	penicillin-hydrolyzing class A beta-lactamase BlaZ	BETA-LACTAM
1735	1735_SS_1500	296677	25853	27205	+	tet(38)	1-1353/1353	===============	0/0	100	99.19	ncbi	NG_055983.1	tetracycline efflux MFS transporter Tet(38)	TETRACYCLINE
1735	1735_SS_1500	296704	14620	15000	-	blaI_of_Z	1-381/381	===============	0/0	100	95.01	ncbi	NG_047499.1	penicillinase repressor BlaI	BETA-LACTAM
1735	1735_SS_1500	296704	14990	16715	-	blaR1	33-1758/1758	===============	0/0	98.18	92.47	ncbi	NG_047539.1	beta-lactam sensor/signal transducer BlaR1	BETA-LACTAM
1736	1736_SS_1501	296843	9169	10521	-	tet(38)	1-1353/1353	===============	0/0	100	99.19	ncbi	NG_055983.1	tetracycline efflux MFS transporter Tet(38)	TETRACYCLINE
1736	1736_SS_1501	296866	753	1133	+	blaI_of_Z	1-381/381	===============	0/0	100	95.28	ncbi	NG_047499.1	penicillinase repressor BlaI	BETA-LACTAM
1737	1737_SS_1502	296941	10181	11026	-	blaZ	1-846/846	===============	0/0	100	100	ncbi	NG_055997.1	penicillin-hydrolyzing class A beta-lactamase BlaZ	BETA-LACTAM
1737	1737_SS_1502	296941	11133	12889	+	blaR1	1-1758/1758	========/======	2022-01-01	99.94	97.33	ncbi	NG_051774.1	beta-lactam sensor/signal transducer BlaR1	BETA-LACTAM
1737	1737_SS_1502	296941	12879	13259	+	blaI_of_Z	1-381/381	===============	0/0	100	98.69	ncbi	NG_047499.1	penicillinase repressor BlaI	BETA-LACTAM
1737	1737_SS_1502	296964	22045	23397	-	tet(38)	1-1353/1353	===============	0/0	100	99.41	ncbi	NG_048136.1	tetracycline efflux MFS transporter Tet(38)	TETRACYCLINE
1738	1738_SS_1503	297108	8769	9188	-	fosB-Saur	1-420/420	===============	0/0	100	99.76	ncbi	NG_065844.1	FosB1/FosB3 family fosfomycin resistance bacillithiol transferase	FOSFOMYCIN
1738	1738_SS_1503	297110	24875	26227	-	tet(38)	1-1353/1353	===============	0/0	100	100	ncbi	NG_048133.1	tetracycline efflux MFS transporter Tet(38)	TETRACYCLINE
1739	1739_SS_1504	297199	24174	24593	-	fosB-Saur	1-420/420	===============	0/0	100	100	ncbi	NG_065844.1	FosB1/FosB3 family fosfomycin resistance bacillithiol transferase	FOSFOMYCIN
1739	1739_SS_1504	297223	159274	160626	-	tet(38)	1-1353/1353	===============	0/0	100	100	ncbi	NG_048134.1	tetracycline efflux MFS transporter Tet(38)	TETRACYCLINE
1741	1741_SS_1506	297439	167090	168442	-	tet(38)	1-1353/1353	===============	0/0	100	99.56	ncbi	NG_055983.1	tetracycline efflux MFS transporter Tet(38)	TETRACYCLINE
1741	1741_SS_1506	297467	7368	8213	-	blaZ	1-846/846	===============	0/0	100	100	ncbi	NG_047534.1	penicillin-hydrolyzing class A beta-lactamase BlaZ	BETA-LACTAM
1741	1741_SS_1506	297467	8320	10077	+	blaR1	1-1758/1758	===============	0/0	100	97.27	ncbi	NG_051774.1	beta-lactam sensor/signal transducer BlaR1	BETA-LACTAM
1741	1741_SS_1506	297467	10067	10447	+	blaI_of_Z	1-381/381	===============	0/0	100	98.42	ncbi	NG_047499.1	penicillinase repressor BlaI	BETA-LACTAM
1742	1742_SS_1507	297559	8789	9208	-	fosB-Saur	1-420/420	===============	0/0	100	100	ncbi	NG_065844.1	FosB1/FosB3 family fosfomycin resistance bacillithiol transferase	FOSFOMYCIN
1742	1742_SS_1507	297561	103	948	-	blaZ	1-846/846	===============	0/0	100	96.93	ncbi	NG_055999.1	penicillin-hydrolyzing class A beta-lactamase BlaZ	BETA-LACTAM
1742	1742_SS_1507	297562	159898	161250	-	tet(38)	1-1353/1353	===============	0/0	100	99.93	ncbi	NG_048134.1	tetracycline efflux MFS transporter Tet(38)	TETRACYCLINE
1742	1742_SS_1507	297584	753	1133	+	blaI_of_Z	1-381/381	===============	0/0	100	95.54	ncbi	NG_047499.1	penicillinase repressor BlaI	BETA-LACTAM
1743	1743_SS_1508	297667	14405	15757	-	tet(38)	1-1353/1353	===============	0/0	100	99.56	ncbi	NG_055983.1	tetracycline efflux MFS transporter Tet(38)	TETRACYCLINE
1744	1744_SS_1509	297684	31655	33007	+	tet(38)	1-1353/1353	===============	0/0	100	100	ncbi	NG_048134.1	tetracycline efflux MFS transporter Tet(38)	TETRACYCLINE
1744	1744_SS_1509	297708	15812	16657	-	blaZ	1-846/846	===============	0/0	100	100	ncbi	NG_047534.1	penicillin-hydrolyzing class A beta-lactamase BlaZ	BETA-LACTAM
1744	1744_SS_1509	297708	16764	18521	+	blaR1	1-1758/1758	===============	0/0	100	97.27	ncbi	NG_051774.1	beta-lactam sensor/signal transducer BlaR1	BETA-LACTAM
1744	1744_SS_1509	297708	18511	18891	+	blaI_of_Z	1-381/381	===============	0/0	100	98.42	ncbi	NG_047499.1	penicillinase repressor BlaI	BETA-LACTAM
1745	1745_SS_1510	297857	1433	2164	+	erm(A)	1-732/732	===============	0/0	100	100	ncbi	NG_047789.1	23S rRNA (adenine(2058)-N(6))-methyltransferase Erm(A)	MACROLIDE
1745	1745_SS_1510	297857	2290	3072	-	ant(9)-Ia	1-783/783	===============	0/0	100	100	ncbi	NG_047397.1	aminoglycoside nucleotidyltransferase ANT(9)-Ia	SPECTINOMYCIN
1745	1745_SS_1510	297874	47478	47897	-	fosB-Saur	1-420/420	===============	0/0	100	99.76	ncbi	NG_065844.1	FosB1/FosB3 family fosfomycin resistance bacillithiol transferase	FOSFOMYCIN
1745	1745_SS_1510	297896	10638	11018	-	blaI_of_Z	1-381/381	===============	0/0	100	99.74	ncbi	NG_047499.1	penicillinase repressor BlaI	BETA-LACTAM
1745	1745_SS_1510	297896	11008	12765	-	blaR1	1-1758/1758	===============	0/0	100	99.2	ncbi	NG_051774.1	beta-lactam sensor/signal transducer BlaR1	BETA-LACTAM
1745	1745_SS_1510	297896	12872	13717	+	blaZ	1-846/846	===============	0/0	100	99.05	ncbi	NG_047532.1	penicillin-hydrolyzing class A beta-lactamase BlaZ	BETA-LACTAM
1745	1745_SS_1510	297930	5432	5803	-	mecI_of_mecA	1-372/372	===============	0/0	100	100	ncbi	NG_055650.1	mecA-type methicillin resistance repressor MecI	METHICILLIN
1745	1745_SS_1510	297930	5803	7560	-	mecR1	1-1758/1758	===============	0/0	100	99.94	ncbi	NG_051163.1	beta-lactam sensor/signal transducer MecR1	METHICILLIN
1745	1745_SS_1510	297930	7660	9666	+	mecA	1-2007/2007	===============	0/0	100	99.95	ncbi	NG_047940.1	PBP2a family beta-lactam-resistant peptidoglycan transpeptidase MecA	METHICILLIN
1745	1745_SS_1510	297942	76802	78154	-	tet(38)	1-1353/1353	===============	0/0	100	100	ncbi	NG_048133.1	tetracycline efflux MFS transporter Tet(38)	TETRACYCLINE
1746	1746_SS_1511	298127	20704	21123	-	fosB-Saur	1-420/420	===============	0/0	100	98.81	ncbi	NG_065844.1	FosB1/FosB3 family fosfomycin resistance bacillithiol transferase	FOSFOMYCIN
1746	1746_SS_1511	298134	92	937	-	blaPC1	1-846/846	===============	0/0	100	99.41	ncbi	NG_052065.1	BlaZ family penicillin-hydrolyzing class A beta-lactamase PC1	BETA-LACTAM
1746	1746_SS_1511	298158	11311	12663	-	tet(38)	1-1353/1353	===============	0/0	100	100	ncbi	NG_055983.1	tetracycline efflux MFS transporter Tet(38)	TETRACYCLINE
1747	1747_SS_1512	298239	14380	15732	-	tet(38)	1-1353/1353	===============	0/0	100	100	ncbi	NG_048134.1	tetracycline efflux MFS transporter Tet(38)	TETRACYCLINE
1747	1747_SS_1512	298312	14814	15659	-	blaZ	1-846/846	===============	0/0	100	100	ncbi	NG_047534.1	penicillin-hydrolyzing class A beta-lactamase BlaZ	BETA-LACTAM
1747	1747_SS_1512	298312	15766	17523	+	blaR1	1-1758/1758	===============	0/0	100	97.27	ncbi	NG_051774.1	beta-lactam sensor/signal transducer BlaR1	BETA-LACTAM
1747	1747_SS_1512	298312	17513	17893	+	blaI_of_Z	1-381/381	===============	0/0	100	98.42	ncbi	NG_047499.1	penicillinase repressor BlaI	BETA-LACTAM
1748	1748_SS_1513	298320	16882	17262	-	blaI_of_Z	1-381/381	===============	0/0	100	100	ncbi	NG_047499.1	penicillinase repressor BlaI	BETA-LACTAM
1748	1748_SS_1513	298380	136975	138327	-	tet(38)	1-1353/1353	===============	0/0	100	100	ncbi	NG_055983.1	tetracycline efflux MFS transporter Tet(38)	TETRACYCLINE
1748	1748_SS_1513	298397	504	1288	+	blaPC1	1-785/846	==============.	0/0	92.79	99.36	ncbi	NG_052065.1	BlaZ family penicillin-hydrolyzing class A beta-lactamase PC1	BETA-LACTAM
1748	1748_SS_1513	298444	20731	21150	-	fosB-Saur	1-420/420	===============	0/0	100	98.81	ncbi	NG_065844.1	FosB1/FosB3 family fosfomycin resistance bacillithiol transferase	FOSFOMYCIN
1749	1749_SS_1514	298463	351760	353112	-	tet(38)	1-1353/1353	===============	0/0	100	99.63	ncbi	NG_048136.1	tetracycline efflux MFS transporter Tet(38)	TETRACYCLINE
1749	1749_SS_1514	298489	151221	152066	-	blaPC1	1-846/846	===============	0/0	100	99.29	ncbi	NG_052065.1	BlaZ family penicillin-hydrolyzing class A beta-lactamase PC1	BETA-LACTAM
1749	1749_SS_1514	298489	152172	153929	+	blaR1	1-1758/1758	===============	0/0	100	99.94	ncbi	NG_047539.1	beta-lactam sensor/signal transducer BlaR1	BETA-LACTAM
1749	1749_SS_1514	298489	153919	154299	+	blaI_of_Z	1-381/381	===============	0/0	100	100	ncbi	NG_047499.1	penicillinase repressor BlaI	BETA-LACTAM
1750	1750_SS_1515	298525	53417	54769	+	tet(38)	1-1353/1353	===============	0/0	100	100	ncbi	NG_055984.1	tetracycline efflux MFS transporter Tet(38)	TETRACYCLINE
1750	1750_SS_1515	298555	54709	55128	-	fosB-Saur	1-420/420	===============	0/0	100	99.29	ncbi	NG_065844.1	FosB1/FosB3 family fosfomycin resistance bacillithiol transferase	FOSFOMYCIN
1750	1750_SS_1515	298556	1	766	+	blaPC1	81-846/846	.==============	0/0	90.54	99.35	ncbi	NG_052065.1	BlaZ family penicillin-hydrolyzing class A beta-lactamase PC1	BETA-LACTAM
1750	1750_SS_1515	298567	4494	4874	-	blaI_of_Z	1-381/381	===============	0/0	100	100	ncbi	NG_047499.1	penicillinase repressor BlaI	BETA-LACTAM
1751	1751_SS_1516	298684	27492	28844	+	tet(38)	1-1353/1353	===============	0/0	100	100	ncbi	NG_048133.1	tetracycline efflux MFS transporter Tet(38)	TETRACYCLINE
1751	1751_SS_1516	298694	3504	4349	-	blaZ	1-846/846	===============	0/0	100	100	ncbi	NG_055999.1	penicillin-hydrolyzing class A beta-lactamase BlaZ	BETA-LACTAM
1751	1751_SS_1516	298694	4456	6213	+	blaR1	1-1758/1758	===============	0/0	100	97.1	ncbi	NG_047539.1	beta-lactam sensor/signal transducer BlaR1	BETA-LACTAM
1751	1751_SS_1516	298694	6203	6583	+	blaI_of_Z	1-381/381	===============	0/0	100	98.95	ncbi	NG_047499.1	penicillinase repressor BlaI	BETA-LACTAM
1751	1751_SS_1516	298745	1	388	-	fosB-Saur	1-388/420	==============.	0/0	92.38	99.74	ncbi	NG_065844.1	FosB1/FosB3 family fosfomycin resistance bacillithiol transferase	FOSFOMYCIN
1752	1752_SS_1517	298803	6153	6533	-	blaI_of_Z	1-381/381	===============	0/0	100	98.42	ncbi	NG_047499.1	penicillinase repressor BlaI	BETA-LACTAM
1752	1752_SS_1517	298803	6523	8279	-	blaR1	1-1758/1758	========/======	2022-01-01	99.94	97.27	ncbi	NG_051774.1	beta-lactam sensor/signal transducer BlaR1	BETA-LACTAM
1752	1752_SS_1517	298803	8386	9231	+	blaZ	1-846/846	===============	0/0	100	100	ncbi	NG_047534.1	penicillin-hydrolyzing class A beta-lactamase BlaZ	BETA-LACTAM
1752	1752_SS_1517	298811	72069	73421	+	tet(38)	1-1353/1353	===============	0/0	100	99.56	ncbi	NG_055983.1	tetracycline efflux MFS transporter Tet(38)	TETRACYCLINE
1753	1753_SS_1518	298829	19040	19459	+	fosB-Saur	1-420/420	===============	0/0	100	98.81	ncbi	NG_065844.1	FosB1/FosB3 family fosfomycin resistance bacillithiol transferase	FOSFOMYCIN
1753	1753_SS_1518	298853	48047	49399	+	tet(38)	1-1353/1353	===============	0/0	100	100	ncbi	NG_055983.1	tetracycline efflux MFS transporter Tet(38)	TETRACYCLINE
1753	1753_SS_1518	298951	16943	17323	-	blaI_of_Z	1-381/381	===============	0/0	100	100	ncbi	NG_047499.1	penicillinase repressor BlaI	BETA-LACTAM
1753	1753_SS_1518	298951	17313	19070	-	blaR1	1-1758/1758	===============	0/0	100	99.94	ncbi	NG_047539.1	beta-lactam sensor/signal transducer BlaR1	BETA-LACTAM
1753	1753_SS_1518	298951	19177	20022	+	blaPC1	1-846/846	===============	0/0	100	99.41	ncbi	NG_052065.1	BlaZ family penicillin-hydrolyzing class A beta-lactamase PC1	BETA-LACTAM
1754	1754_SS_1519	299046	1519	1899	-	blaI_of_Z	1-381/381	===============	0/0	100	98.42	ncbi	NG_047499.1	penicillinase repressor BlaI	BETA-LACTAM
1754	1754_SS_1519	299046	1889	3646	-	blaR1	1-1758/1758	===============	0/0	100	97.27	ncbi	NG_051774.1	beta-lactam sensor/signal transducer BlaR1	BETA-LACTAM
1754	1754_SS_1519	299046	3753	4598	+	blaZ	1-846/846	===============	0/0	100	100	ncbi	NG_047534.1	penicillin-hydrolyzing class A beta-lactamase BlaZ	BETA-LACTAM
1754	1754_SS_1519	299065	112401	112820	+	fosB-Saur	1-420/420	===============	0/0	100	99.05	ncbi	NG_065844.1	FosB1/FosB3 family fosfomycin resistance bacillithiol transferase	FOSFOMYCIN
1754	1754_SS_1519	299068	26575	27927	+	tet(38)	1-1353/1353	===============	0/0	100	99.78	ncbi	NG_055984.1	tetracycline efflux MFS transporter Tet(38)	TETRACYCLINE
1755	1755_SS_1520	299102	19152	19571	+	fosB-Saur	1-420/420	===============	0/0	100	98.81	ncbi	NG_065844.1	FosB1/FosB3 family fosfomycin resistance bacillithiol transferase	FOSFOMYCIN
1755	1755_SS_1520	299116	139	984	+	blaPC1	1-846/846	===============	0/0	100	99.41	ncbi	NG_052065.1	BlaZ family penicillin-hydrolyzing class A beta-lactamase PC1	BETA-LACTAM
1755	1755_SS_1520	299135	56990	58342	+	tet(38)	1-1353/1353	===============	0/0	100	100	ncbi	NG_055983.1	tetracycline efflux MFS transporter Tet(38)	TETRACYCLINE
1755	1755_SS_1520	299175	1	1687	+	blaR1	72-1758/1758	===============	0/0	95.96	99.88	ncbi	NG_047536.1	beta-lactam sensor/signal transducer BlaR1	BETA-LACTAM
1755	1755_SS_1520	299175	1677	2057	+	blaI_of_Z	1-381/381	===============	0/0	100	100	ncbi	NG_047499.1	penicillinase repressor BlaI	BETA-LACTAM
1756	1756_SS_1521	299248	11020	11865	-	blaZ	1-846/846	===============	0/0	100	100	ncbi	NG_047534.1	penicillin-hydrolyzing class A beta-lactamase BlaZ	BETA-LACTAM
1756	1756_SS_1521	299248	11972	13729	+	blaR1	1-1758/1758	===============	0/0	100	97.27	ncbi	NG_051774.1	beta-lactam sensor/signal transducer BlaR1	BETA-LACTAM
1756	1756_SS_1521	299248	13719	14099	+	blaI_of_Z	1-381/381	===============	0/0	100	98.42	ncbi	NG_047499.1	penicillinase repressor BlaI	BETA-LACTAM
1756	1756_SS_1521	299264	55065	56417	+	tet(38)	1-1353/1353	===============	0/0	100	99.48	ncbi	NG_055983.1	tetracycline efflux MFS transporter Tet(38)	TETRACYCLINE
1757	1757_SS_1522	299311	16986	17366	-	blaI_of_Z	1-381/381	===============	0/0	100	100	ncbi	NG_047499.1	penicillinase repressor BlaI	BETA-LACTAM
1757	1757_SS_1522	299318	19073	19492	+	fosB-Saur	1-420/420	===============	0/0	100	98.81	ncbi	NG_065844.1	FosB1/FosB3 family fosfomycin resistance bacillithiol transferase	FOSFOMYCIN
1757	1757_SS_1522	299327	744	1588	+	blaPC1	1-846/846	========/======	2022-01-01	99.88	99.29	ncbi	NG_052065.1	BlaZ family penicillin-hydrolyzing class A beta-lactamase PC1	BETA-LACTAM
1757	1757_SS_1522	299333	137065	138417	-	tet(38)	1-1353/1353	===============	0/0	100	100	ncbi	NG_055983.1	tetracycline efflux MFS transporter Tet(38)	TETRACYCLINE
1758	1758_SS_1523	299396	94991	95410	+	fosB-Saur	1-420/420	===============	0/0	100	98.81	ncbi	NG_065844.1	FosB1/FosB3 family fosfomycin resistance bacillithiol transferase	FOSFOMYCIN
1758	1758_SS_1523	299404	30884	31728	-	blaPC1	1-846/846	========/======	2022-01-01	99.88	99.29	ncbi	NG_052065.1	BlaZ family penicillin-hydrolyzing class A beta-lactamase PC1	BETA-LACTAM
1758	1758_SS_1523	299404	31835	33592	+	blaR1	1-1758/1758	===============	0/0	100	99.94	ncbi	NG_047539.1	beta-lactam sensor/signal transducer BlaR1	BETA-LACTAM
1758	1758_SS_1523	299478	25262	26614	-	tet(38)	1-1353/1353	===============	0/0	100	100	ncbi	NG_055983.1	tetracycline efflux MFS transporter Tet(38)	TETRACYCLINE
1759	1759_SS_1524	299482	162473	162853	-	blaI_of_Z	1-381/381	===============	0/0	100	100	ncbi	NG_047499.1	penicillinase repressor BlaI	BETA-LACTAM
1759	1759_SS_1524	299482	162843	164600	-	blaR1	1-1758/1758	===============	0/0	100	99.94	ncbi	NG_047539.1	beta-lactam sensor/signal transducer BlaR1	BETA-LACTAM
1759	1759_SS_1524	299482	164707	165552	+	blaPC1	1-846/846	===============	0/0	100	99.41	ncbi	NG_052065.1	BlaZ family penicillin-hydrolyzing class A beta-lactamase PC1	BETA-LACTAM
1759	1759_SS_1524	299499	20731	21150	-	fosB-Saur	1-420/420	===============	0/0	100	98.81	ncbi	NG_065844.1	FosB1/FosB3 family fosfomycin resistance bacillithiol transferase	FOSFOMYCIN
1759	1759_SS_1524	299526	14364	15716	-	tet(38)	1-1353/1353	===============	0/0	100	100	ncbi	NG_055983.1	tetracycline efflux MFS transporter Tet(38)	TETRACYCLINE
1760	1760_SS_1525	299574	252110	253462	-	tet(38)	1-1353/1353	===============	0/0	100	99.41	ncbi	NG_048136.1	tetracycline efflux MFS transporter Tet(38)	TETRACYCLINE
1760	1760_SS_1525	299582	10532	11377	-	blaZ	1-846/846	===============	0/0	100	100	ncbi	NG_055997.1	penicillin-hydrolyzing class A beta-lactamase BlaZ	BETA-LACTAM
1760	1760_SS_1525	299582	11484	13241	+	blaR1	1-1758/1758	===============	0/0	100	97.38	ncbi	NG_051774.1	beta-lactam sensor/signal transducer BlaR1	BETA-LACTAM
1760	1760_SS_1525	299582	13231	13611	+	blaI_of_Z	1-381/381	===============	0/0	100	98.69	ncbi	NG_047499.1	penicillinase repressor BlaI	BETA-LACTAM
1761	1761_SS_1526	299639	102037	102417	-	blaI_of_Z	1-381/381	===============	0/0	100	100	ncbi	NG_047499.1	penicillinase repressor BlaI	BETA-LACTAM
1761	1761_SS_1526	299639	102407	104164	-	blaR1	1-1758/1758	===============	0/0	100	99.94	ncbi	NG_047539.1	beta-lactam sensor/signal transducer BlaR1	BETA-LACTAM
1761	1761_SS_1526	299639	104271	105116	+	blaPC1	1-846/846	===============	0/0	100	99.41	ncbi	NG_052065.1	BlaZ family penicillin-hydrolyzing class A beta-lactamase PC1	BETA-LACTAM
1761	1761_SS_1526	299640	95048	95467	+	fosB-Saur	1-420/420	===============	0/0	100	98.81	ncbi	NG_065844.1	FosB1/FosB3 family fosfomycin resistance bacillithiol transferase	FOSFOMYCIN
1761	1761_SS_1526	299643	136975	138327	-	tet(38)	1-1353/1353	===============	0/0	100	100	ncbi	NG_055983.1	tetracycline efflux MFS transporter Tet(38)	TETRACYCLINE
1762	1762_SS_1527	299693	24301	24720	-	fosB-Saur	1-420/420	===============	0/0	100	100	ncbi	NG_065844.1	FosB1/FosB3 family fosfomycin resistance bacillithiol transferase	FOSFOMYCIN
1762	1762_SS_1527	299794	10506	11858	-	tet(38)	1-1353/1353	===============	0/0	100	100	ncbi	NG_048134.1	tetracycline efflux MFS transporter Tet(38)	TETRACYCLINE
1762	1762_SS_1527	299836	26	871	+	blaZ	1-846/846	===============	0/0	100	100	ncbi	NG_047534.1	penicillin-hydrolyzing class A beta-lactamase BlaZ	BETA-LACTAM
1762	1762_SS_1527	299836	22677	23057	-	blaI_of_Z	1-381/381	===============	0/0	100	98.42	ncbi	NG_047499.1	penicillinase repressor BlaI	BETA-LACTAM
1762	1762_SS_1527	299836	23047	24804	-	blaR1	1-1758/1758	===============	0/0	100	97.27	ncbi	NG_051774.1	beta-lactam sensor/signal transducer BlaR1	BETA-LACTAM
1763	1763_SS_1528	299943	9640	10992	-	tet(38)	1-1353/1353	===============	0/0	100	99.19	ncbi	NG_055983.1	tetracycline efflux MFS transporter Tet(38)	TETRACYCLINE
1764	1764_SS_1529	300104	4012	4392	-	blaI_of_Z	1-381/381	===============	0/0	100	98.42	ncbi	NG_047499.1	penicillinase repressor BlaI	BETA-LACTAM
1764	1764_SS_1529	300104	4382	6139	-	blaR1	1-1758/1758	===============	0/0	100	97.27	ncbi	NG_051774.1	beta-lactam sensor/signal transducer BlaR1	BETA-LACTAM
1764	1764_SS_1529	300104	6246	7091	+	blaZ	1-846/846	===============	0/0	100	100	ncbi	NG_047534.1	penicillin-hydrolyzing class A beta-lactamase BlaZ	BETA-LACTAM
1764	1764_SS_1529	300115	183858	185210	-	tet(38)	1-1353/1353	===============	0/0	100	99.56	ncbi	NG_055983.1	tetracycline efflux MFS transporter Tet(38)	TETRACYCLINE
1765	1765_SS_1530	300159	26122	27474	+	tet(38)	1-1353/1353	===============	0/0	100	98.82	ncbi	NG_048136.1	tetracycline efflux MFS transporter Tet(38)	TETRACYCLINE
1765	1765_SS_1530	300186	23561	23980	+	fosB-Saur	1-420/420	===============	0/0	100	98.81	ncbi	NG_065844.1	FosB1/FosB3 family fosfomycin resistance bacillithiol transferase	FOSFOMYCIN
1765	1765_SS_1530	300190	726	1571	-	blaZ	1-846/846	===============	0/0	100	96.81	ncbi	NG_055999.1	penicillin-hydrolyzing class A beta-lactamase BlaZ	BETA-LACTAM
1765	1765_SS_1530	300194	15512	15892	-	blaI_of_Z	1-381/381	===============	0/0	100	95.28	ncbi	NG_047499.1	penicillinase repressor BlaI	BETA-LACTAM
1766	1766_SS_1531	300274	1182	1916	-	erm(C)	1-735/735	===============	0/0	100	100	ncbi	NG_047806.1	23S rRNA (adenine(2058)-N(6))-methyltransferase Erm(C)	MACROLIDE
1766	1766_SS_1531	300303	78255	79607	-	tet(38)	1-1353/1353	===============	0/0	100	100	ncbi	NG_048133.1	tetracycline efflux MFS transporter Tet(38)	TETRACYCLINE
1766	1766_SS_1531	300312	169983	170402	-	fosB-Saur	1-420/420	===============	0/0	100	99.76	ncbi	NG_065844.1	FosB1/FosB3 family fosfomycin resistance bacillithiol transferase	FOSFOMYCIN
1766	1766_SS_1531	300338	8424	9218	-	aph(3')-IIIa	1-795/795	===============	0/0	100	100	ncbi	NG_047418.1	aminoglycoside O-phosphotransferase APH(3')-IIIa	AMIKACIN;KANAMYCIN
1766	1766_SS_1531	300338	9311	9853	-	sat4	1-543/543	===============	0/0	100	100	ncbi	NG_048072.1	streptothricin N-acetyltransferase Sat4	STREPTOTHRICIN
1766	1766_SS_1531	300338	9850	10758	-	ant(6)-Ia	1-909/909	===============	0/0	100	100	ncbi	NG_047393.1	aminoglycoside nucleotidyltransferase ANT(6)-Ia	STREPTOMYCIN
1768	1768_SS_1533	300376	1182	1916	-	erm(C)	1-735/735	===============	0/0	100	100	ncbi	NG_047806.1	23S rRNA (adenine(2058)-N(6))-methyltransferase Erm(C)	MACROLIDE
1768	1768_SS_1533	300405	78255	79607	-	tet(38)	1-1353/1353	===============	0/0	100	100	ncbi	NG_048133.1	tetracycline efflux MFS transporter Tet(38)	TETRACYCLINE
1768	1768_SS_1533	300414	169983	170402	-	fosB-Saur	1-420/420	===============	0/0	100	99.76	ncbi	NG_065844.1	FosB1/FosB3 family fosfomycin resistance bacillithiol transferase	FOSFOMYCIN
1768	1768_SS_1533	300440	8424	9218	-	aph(3')-IIIa	1-795/795	===============	0/0	100	100	ncbi	NG_047418.1	aminoglycoside O-phosphotransferase APH(3')-IIIa	AMIKACIN;KANAMYCIN
1768	1768_SS_1533	300440	9311	9853	-	sat4	1-543/543	===============	0/0	100	100	ncbi	NG_048072.1	streptothricin N-acetyltransferase Sat4	STREPTOTHRICIN
1768	1768_SS_1533	300440	9850	10758	-	ant(6)-Ia	1-909/909	===============	0/0	100	100	ncbi	NG_047393.1	aminoglycoside nucleotidyltransferase ANT(6)-Ia	STREPTOMYCIN
1769	1769_SS_1534	300490	349203	350555	-	tet(38)	1-1353/1353	===============	0/0	100	100	ncbi	NG_055983.1	tetracycline efflux MFS transporter Tet(38)	TETRACYCLINE
1769	1769_SS_1534	300494	171208	171627	-	fosB-Saur	1-420/420	===============	0/0	100	98.81	ncbi	NG_065844.1	FosB1/FosB3 family fosfomycin resistance bacillithiol transferase	FOSFOMYCIN
1769	1769_SS_1534	300505	9181	10026	-	blaZ	1-846/846	===============	0/0	100	100	ncbi	NG_047534.1	penicillin-hydrolyzing class A beta-lactamase BlaZ	BETA-LACTAM
1769	1769_SS_1534	300505	10133	11890	+	blaR1	1-1758/1758	===============	0/0	100	97.27	ncbi	NG_051774.1	beta-lactam sensor/signal transducer BlaR1	BETA-LACTAM
1769	1769_SS_1534	300505	11880	12260	+	blaI_of_Z	1-381/381	===============	0/0	100	98.42	ncbi	NG_047499.1	penicillinase repressor BlaI	BETA-LACTAM
1771	1771_SS_1536	300523	349504	350856	-	tet(38)	1-1353/1353	===============	0/0	100	99.48	ncbi	NG_055983.1	tetracycline efflux MFS transporter Tet(38)	TETRACYCLINE
1771	1771_SS_1536	300530	5190	6035	-	blaZ	1-846/846	===============	0/0	100	100	ncbi	NG_047534.1	penicillin-hydrolyzing class A beta-lactamase BlaZ	BETA-LACTAM
1771	1771_SS_1536	300530	6142	7899	+	blaR1	1-1758/1758	===============	0/0	100	97.27	ncbi	NG_051774.1	beta-lactam sensor/signal transducer BlaR1	BETA-LACTAM
1771	1771_SS_1536	300530	7889	8269	+	blaI_of_Z	1-381/381	===============	0/0	100	98.42	ncbi	NG_047499.1	penicillinase repressor BlaI	BETA-LACTAM
1772	1772_SS_1537	300552	44142	45494	+	tet(38)	1-1353/1353	===============	0/0	100	99.19	ncbi	NG_055983.1	tetracycline efflux MFS transporter Tet(38)	TETRACYCLINE
1772	1772_SS_1537	300604	22581	23426	-	blaZ	1-846/846	===============	0/0	100	96.57	ncbi	NG_055999.1	penicillin-hydrolyzing class A beta-lactamase BlaZ	BETA-LACTAM
1772	1772_SS_1537	300604	23533	25290	+	blaR1	1-1758/1758	===============	0/0	100	92.89	ncbi	NG_047539.1	beta-lactam sensor/signal transducer BlaR1	BETA-LACTAM
1772	1772_SS_1537	300604	25280	25660	+	blaI_of_Z	1-381/381	===============	0/0	100	95.54	ncbi	NG_047499.1	penicillinase repressor BlaI	BETA-LACTAM
1773	1773_SS_1538	300624	355709	357061	-	tet(38)	1-1353/1353	===============	0/0	100	99.78	ncbi	NG_055984.1	tetracycline efflux MFS transporter Tet(38)	TETRACYCLINE
1773	1773_SS_1538	300627	5659	6504	-	blaZ	1-846/846	===============	0/0	100	100	ncbi	NG_047534.1	penicillin-hydrolyzing class A beta-lactamase BlaZ	BETA-LACTAM
1773	1773_SS_1538	300627	6611	8368	+	blaR1	1-1758/1758	===============	0/0	100	97.27	ncbi	NG_051774.1	beta-lactam sensor/signal transducer BlaR1	BETA-LACTAM
1773	1773_SS_1538	300627	8358	8738	+	blaI_of_Z	1-381/381	===============	0/0	100	98.42	ncbi	NG_047499.1	penicillinase repressor BlaI	BETA-LACTAM
1773	1773_SS_1538	300657	317525	317944	-	fosB-Saur	1-420/420	===============	0/0	100	99.05	ncbi	NG_065844.1	FosB1/FosB3 family fosfomycin resistance bacillithiol transferase	FOSFOMYCIN
1774	1774_SS_1539	300674	43967	45319	+	tet(38)	1-1353/1353	===============	0/0	100	99.19	ncbi	NG_055983.1	tetracycline efflux MFS transporter Tet(38)	TETRACYCLINE
1774	1774_SS_1539	300680	14239	14619	-	blaI_of_Z	1-381/381	===============	0/0	100	98.95	ncbi	NG_047499.1	penicillinase repressor BlaI	BETA-LACTAM
1774	1774_SS_1539	300680	14609	16366	-	blaR1	1-1758/1758	===============	0/0	100	99.49	ncbi	NG_051774.1	beta-lactam sensor/signal transducer BlaR1	BETA-LACTAM
1774	1774_SS_1539	300680	16473	17318	+	blaZ	1-846/846	===============	0/0	100	99.29	ncbi	NG_047532.1	penicillin-hydrolyzing class A beta-lactamase BlaZ	BETA-LACTAM
1775	1775_SS_1540	300733	2182	3027	-	blaZ	1-846/846	===============	0/0	100	100	ncbi	NG_055997.1	penicillin-hydrolyzing class A beta-lactamase BlaZ	BETA-LACTAM
1775	1775_SS_1540	300733	3134	4890	+	blaR1	1-1758/1758	========/======	2022-01-01	99.94	97.33	ncbi	NG_051774.1	beta-lactam sensor/signal transducer BlaR1	BETA-LACTAM
1775	1775_SS_1540	300733	4880	5260	+	blaI_of_Z	1-381/381	===============	0/0	100	98.69	ncbi	NG_047499.1	penicillinase repressor BlaI	BETA-LACTAM
1775	1775_SS_1540	300748	252109	253461	-	tet(38)	1-1353/1353	===============	0/0	100	99.41	ncbi	NG_048136.1	tetracycline efflux MFS transporter Tet(38)	TETRACYCLINE
1777	1777_SS_1542	300865	95050	95469	+	fosB-Saur	1-420/420	===============	0/0	100	98.81	ncbi	NG_065844.1	FosB1/FosB3 family fosfomycin resistance bacillithiol transferase	FOSFOMYCIN
1777	1777_SS_1542	300870	153458	153838	-	blaI_of_Z	1-381/381	===============	0/0	100	100	ncbi	NG_047499.1	penicillinase repressor BlaI	BETA-LACTAM
1777	1777_SS_1542	300870	153828	155585	-	blaR1	1-1758/1758	===============	0/0	100	99.94	ncbi	NG_047539.1	beta-lactam sensor/signal transducer BlaR1	BETA-LACTAM
1777	1777_SS_1542	300870	155692	156537	+	blaPC1	1-846/846	===============	0/0	100	99.41	ncbi	NG_052065.1	BlaZ family penicillin-hydrolyzing class A beta-lactamase PC1	BETA-LACTAM
1777	1777_SS_1542	300883	195242	196594	-	tet(38)	1-1353/1353	===============	0/0	100	100	ncbi	NG_055983.1	tetracycline efflux MFS transporter Tet(38)	TETRACYCLINE
1778	1778_SS_1543	300917	103507	103926	+	fosB-Saur	1-420/420	===============	0/0	100	100	ncbi	NG_065844.1	FosB1/FosB3 family fosfomycin resistance bacillithiol transferase	FOSFOMYCIN
1778	1778_SS_1543	300922	1406	2137	+	erm(A)	1-732/732	===============	0/0	100	99.86	ncbi	NG_047789.1	23S rRNA (adenine(2058)-N(6))-methyltransferase Erm(A)	MACROLIDE
1778	1778_SS_1543	300922	2263	3045	-	ant(9)-Ia	1-783/783	===============	0/0	100	100	ncbi	NG_047397.1	aminoglycoside nucleotidyltransferase ANT(9)-Ia	SPECTINOMYCIN
1778	1778_SS_1543	300962	68198	69550	+	tet(38)	1-1353/1353	===============	0/0	100	100	ncbi	NG_048134.1	tetracycline efflux MFS transporter Tet(38)	TETRACYCLINE
1778	1778_SS_1543	300968	23184	23564	-	blaI_of_Z	1-381/381	===============	0/0	100	99.74	ncbi	NG_047499.1	penicillinase repressor BlaI	BETA-LACTAM
1778	1778_SS_1543	300968	23554	25311	-	blaR1	1-1758/1758	===============	0/0	100	99.26	ncbi	NG_051774.1	beta-lactam sensor/signal transducer BlaR1	BETA-LACTAM
1778	1778_SS_1543	300968	25418	26263	+	blaZ	1-846/846	===============	0/0	100	99.05	ncbi	NG_047532.1	penicillin-hydrolyzing class A beta-lactamase BlaZ	BETA-LACTAM
1779	1779_SS_1544	300979	11453	12298	-	blaZ	1-846/846	===============	0/0	100	100	ncbi	NG_047534.1	penicillin-hydrolyzing class A beta-lactamase BlaZ	BETA-LACTAM
1779	1779_SS_1544	300979	12405	14162	+	blaR1	1-1758/1758	===============	0/0	100	97.27	ncbi	NG_051774.1	beta-lactam sensor/signal transducer BlaR1	BETA-LACTAM
1779	1779_SS_1544	300979	14152	14532	+	blaI_of_Z	1-381/381	===============	0/0	100	98.42	ncbi	NG_047499.1	penicillinase repressor BlaI	BETA-LACTAM
1779	1779_SS_1544	300997	160029	161381	-	tet(38)	1-1353/1353	===============	0/0	100	99.78	ncbi	NG_048134.1	tetracycline efflux MFS transporter Tet(38)	TETRACYCLINE
1780	1780_SS_1545	301049	348463	349815	-	tet(38)	1-1353/1353	===============	0/0	100	99.56	ncbi	NG_055983.1	tetracycline efflux MFS transporter Tet(38)	TETRACYCLINE
1780	1780_SS_1545	301059	10301	10681	-	blaI_of_Z	1-381/381	===============	0/0	100	98.42	ncbi	NG_047499.1	penicillinase repressor BlaI	BETA-LACTAM
1780	1780_SS_1545	301059	10671	12427	-	blaR1	1-1758/1758	========/======	2022-01-01	99.94	97.21	ncbi	NG_051774.1	beta-lactam sensor/signal transducer BlaR1	BETA-LACTAM
1780	1780_SS_1545	301059	12534	13379	+	blaZ	1-846/846	===============	0/0	100	100	ncbi	NG_047534.1	penicillin-hydrolyzing class A beta-lactamase BlaZ	BETA-LACTAM
1781	1781_SS_1546	301074	7898	8743	-	blaZ	1-846/846	===============	0/0	100	100	ncbi	NG_047534.1	penicillin-hydrolyzing class A beta-lactamase BlaZ	BETA-LACTAM
1781	1781_SS_1546	301074	8850	10607	+	blaR1	1-1758/1758	===============	0/0	100	97.27	ncbi	NG_051774.1	beta-lactam sensor/signal transducer BlaR1	BETA-LACTAM
1781	1781_SS_1546	301074	10597	10977	+	blaI_of_Z	1-381/381	===============	0/0	100	98.42	ncbi	NG_047499.1	penicillinase repressor BlaI	BETA-LACTAM
1781	1781_SS_1546	301105	355951	357303	-	tet(38)	1-1353/1353	===============	0/0	100	100	ncbi	NG_048134.1	tetracycline efflux MFS transporter Tet(38)	TETRACYCLINE
1782	1782_SS_1547	301142	3928	4308	-	blaI_of_Z	1-381/381	===============	0/0	100	98.42	ncbi	NG_047499.1	penicillinase repressor BlaI	BETA-LACTAM
1782	1782_SS_1547	301142	4298	6055	-	blaR1	1-1758/1758	===============	0/0	100	97.27	ncbi	NG_051774.1	beta-lactam sensor/signal transducer BlaR1	BETA-LACTAM
1782	1782_SS_1547	301142	6162	7007	+	blaZ	1-846/846	===============	0/0	100	100	ncbi	NG_047534.1	penicillin-hydrolyzing class A beta-lactamase BlaZ	BETA-LACTAM
1782	1782_SS_1547	301148	54835	56187	+	tet(38)	1-1353/1353	===============	0/0	100	99.78	ncbi	NG_055984.1	tetracycline efflux MFS transporter Tet(38)	TETRACYCLINE
1782	1782_SS_1547	301162	171191	171610	-	fosB-Saur	1-420/420	===============	0/0	100	99.05	ncbi	NG_065844.1	FosB1/FosB3 family fosfomycin resistance bacillithiol transferase	FOSFOMYCIN
1783	1783_SS_1548	301177	2207	3003	+	aph(2'')-Ih	70-866/894	.==============	0/0	89.15	82.43	ncbi	NG_047408.1	aminoglycoside O-phosphotransferase APH(2'')-Ih	AMIKACIN;GENTAMICIN;KANAMYCIN;TOBRAMYCIN
1783	1783_SS_1548	301177	23092	23577	-	dfrC	1-486/486	===============	0/0	100	98.97	ncbi	NG_047752.1	trimethoprim-resistant dihydrofolate reductase DfrC	TRIMETHOPRIM
1783	1783_SS_1548	301190	100800	101219	+	fosB-Saur	1-420/420	===============	0/0	100	99.29	ncbi	NG_065844.1	FosB1/FosB3 family fosfomycin resistance bacillithiol transferase	FOSFOMYCIN
1783	1783_SS_1548	301194	319123	320475	-	tet(38)	1-1353/1353	===============	0/0	100	100	ncbi	NG_055984.1	tetracycline efflux MFS transporter Tet(38)	TETRACYCLINE
1783	1783_SS_1548	301205	108193	109038	-	blaZ	1-846/846	===============	0/0	100	96.57	ncbi	NG_055999.1	penicillin-hydrolyzing class A beta-lactamase BlaZ	BETA-LACTAM
1783	1783_SS_1548	301205	109145	110902	+	blaR1	1-1758/1758	===============	0/0	100	92.89	ncbi	NG_047539.1	beta-lactam sensor/signal transducer BlaR1	BETA-LACTAM
1783	1783_SS_1548	301205	110892	111272	+	blaI_of_Z	1-381/381	===============	0/0	100	95.54	ncbi	NG_047499.1	penicillinase repressor BlaI	BETA-LACTAM
1783	1783_SS_1548	301208	984	1631	-	catA7	1-648/648	===============	0/0	100	100	ncbi	NG_047566.1	type A-7 chloramphenicol O-acetyltransferase	CHLORAMPHENICOL
1784	1784_SS_1549	301241	1	592	+	catA7	57-648/648	.==============	0/0	91.36	100	ncbi	NG_047566.1	type A-7 chloramphenicol O-acetyltransferase	CHLORAMPHENICOL
1784	1784_SS_1549	301245	4787	5167	-	blaI_of_Z	1-381/381	===============	0/0	100	98.42	ncbi	NG_047499.1	penicillinase repressor BlaI	BETA-LACTAM
1784	1784_SS_1549	301245	5157	6914	-	blaR1	1-1758/1758	===============	0/0	100	97.21	ncbi	NG_051774.1	beta-lactam sensor/signal transducer BlaR1	BETA-LACTAM
1784	1784_SS_1549	301245	7021	7866	+	blaZ	1-846/846	===============	0/0	100	100	ncbi	NG_047534.1	penicillin-hydrolyzing class A beta-lactamase BlaZ	BETA-LACTAM
1784	1784_SS_1549	301249	1104	1838	+	erm(C)	1-735/735	===============	0/0	100	100	ncbi	NG_047806.1	23S rRNA (adenine(2058)-N(6))-methyltransferase Erm(C)	MACROLIDE
1784	1784_SS_1549	301256	166108	167460	-	tet(38)	1-1353/1353	===============	0/0	100	99.56	ncbi	NG_055983.1	tetracycline efflux MFS transporter Tet(38)	TETRACYCLINE
1785	1785_SS_1550	301305	14382	15734	-	tet(38)	1-1353/1353	===============	0/0	100	100	ncbi	NG_048134.1	tetracycline efflux MFS transporter Tet(38)	TETRACYCLINE
1785	1785_SS_1550	301320	9196	10041	-	blaZ	1-846/846	===============	0/0	100	100	ncbi	NG_047534.1	penicillin-hydrolyzing class A beta-lactamase BlaZ	BETA-LACTAM
1785	1785_SS_1550	301320	10148	11905	+	blaR1	1-1758/1758	===============	0/0	100	97.27	ncbi	NG_051774.1	beta-lactam sensor/signal transducer BlaR1	BETA-LACTAM
1785	1785_SS_1550	301320	11895	12275	+	blaI_of_Z	1-381/381	===============	0/0	100	98.42	ncbi	NG_047499.1	penicillinase repressor BlaI	BETA-LACTAM
1786	1786_SS_1551	301347	67466	68311	-	blaPC1	1-846/846	===============	0/0	100	99.41	ncbi	NG_052065.1	BlaZ family penicillin-hydrolyzing class A beta-lactamase PC1	BETA-LACTAM
1786	1786_SS_1551	301347	68418	70175	+	blaR1	1-1758/1758	===============	0/0	100	99.89	ncbi	NG_047539.1	beta-lactam sensor/signal transducer BlaR1	BETA-LACTAM
1786	1786_SS_1551	301347	70165	70545	+	blaI_of_Z	1-381/381	===============	0/0	100	100	ncbi	NG_047499.1	penicillinase repressor BlaI	BETA-LACTAM
1786	1786_SS_1551	301361	94931	95350	+	fosB-Saur	1-420/420	===============	0/0	100	98.81	ncbi	NG_065844.1	FosB1/FosB3 family fosfomycin resistance bacillithiol transferase	FOSFOMYCIN
1786	1786_SS_1551	301378	136975	138327	-	tet(38)	1-1353/1353	===============	0/0	100	100	ncbi	NG_055983.1	tetracycline efflux MFS transporter Tet(38)	TETRACYCLINE
1787	1787_SS_1552	301444	26741	28093	+	tet(38)	1-1353/1353	===============	0/0	100	100	ncbi	NG_048134.1	tetracycline efflux MFS transporter Tet(38)	TETRACYCLINE
1788	1788_SS_1553	301503	1099	1479	+	blaI_of_Z	1-381/381	===============	0/0	100	100	ncbi	NG_047499.1	penicillinase repressor BlaI	BETA-LACTAM
1788	1788_SS_1553	301528	60555	61907	+	tet(38)	1-1353/1353	===============	0/0	100	100	ncbi	NG_055983.1	tetracycline efflux MFS transporter Tet(38)	TETRACYCLINE
1788	1788_SS_1553	301542	7254	7673	+	fosB-Saur	1-420/420	===============	0/0	100	98.81	ncbi	NG_065844.1	FosB1/FosB3 family fosfomycin resistance bacillithiol transferase	FOSFOMYCIN
1788	1788_SS_1553	301546	57496	58341	-	blaPC1	1-846/846	===============	0/0	100	99.41	ncbi	NG_052065.1	BlaZ family penicillin-hydrolyzing class A beta-lactamase PC1	BETA-LACTAM
1790	1790_SS_1555	301621	159907	161259	-	tet(38)	1-1353/1353	===============	0/0	100	100	ncbi	NG_048134.1	tetracycline efflux MFS transporter Tet(38)	TETRACYCLINE
1790	1790_SS_1555	301621	681713	682132	-	fosB-Saur	1-420/420	===============	0/0	100	100	ncbi	NG_065844.1	FosB1/FosB3 family fosfomycin resistance bacillithiol transferase	FOSFOMYCIN
1791	1791_SS_1556	301702	190145	191497	-	tet(38)	1-1353/1353	===============	0/0	100	100	ncbi	NG_048133.1	tetracycline efflux MFS transporter Tet(38)	TETRACYCLINE
1791	1791_SS_1556	301702	706849	707268	-	fosB-Saur	1-420/420	===============	0/0	100	99.76	ncbi	NG_065844.1	FosB1/FosB3 family fosfomycin resistance bacillithiol transferase	FOSFOMYCIN
1791	1791_SS_1556	301731	15560	16405	-	blaZ	1-846/846	===============	0/0	100	100	ncbi	NG_055999.1	penicillin-hydrolyzing class A beta-lactamase BlaZ	BETA-LACTAM
1791	1791_SS_1556	301731	16512	18269	+	blaR1	1-1758/1758	===============	0/0	100	97.1	ncbi	NG_047539.1	beta-lactam sensor/signal transducer BlaR1	BETA-LACTAM
1791	1791_SS_1556	301731	18259	18639	+	blaI_of_Z	1-381/381	===============	0/0	100	98.95	ncbi	NG_047499.1	penicillinase repressor BlaI	BETA-LACTAM
1792	1792_SS_1557	301761	69219	70064	-	blaPC1	1-846/846	===============	0/0	100	99.41	ncbi	NG_052065.1	BlaZ family penicillin-hydrolyzing class A beta-lactamase PC1	BETA-LACTAM
1792	1792_SS_1557	301766	94992	95411	+	fosB-Saur	1-420/420	===============	0/0	100	98.81	ncbi	NG_065844.1	FosB1/FosB3 family fosfomycin resistance bacillithiol transferase	FOSFOMYCIN
1792	1792_SS_1557	301768	210692	212044	-	tet(38)	1-1353/1353	===============	0/0	100	100	ncbi	NG_055983.1	tetracycline efflux MFS transporter Tet(38)	TETRACYCLINE
1792	1792_SS_1557	301798	244196	244576	-	blaI_of_Z	1-381/381	===============	0/0	100	99.74	ncbi	NG_047499.1	penicillinase repressor BlaI	BETA-LACTAM
1792	1792_SS_1557	301798	244566	246011	-	blaR1	312-1758/1758	..======/======	2022-01-01	82.25	99.93	ncbi	NG_047539.1	beta-lactam sensor/signal transducer BlaR1	BETA-LACTAM
1793	1793_SS_1558	301829	44070	45422	+	tet(38)	1-1353/1353	===============	0/0	100	99.19	ncbi	NG_055983.1	tetracycline efflux MFS transporter Tet(38)	TETRACYCLINE
1793	1793_SS_1558	301843	15025	15405	-	blaI_of_Z	1-381/381	===============	0/0	100	95.54	ncbi	NG_047499.1	penicillinase repressor BlaI	BETA-LACTAM
1793	1793_SS_1558	301843	15395	17152	-	blaR1	1-1758/1758	===============	0/0	100	92.89	ncbi	NG_047539.1	beta-lactam sensor/signal transducer BlaR1	BETA-LACTAM
1793	1793_SS_1558	301843	17259	18104	+	blaZ	1-846/846	===============	0/0	100	96.57	ncbi	NG_055999.1	penicillin-hydrolyzing class A beta-lactamase BlaZ	BETA-LACTAM
1794	1794_SS_1559	301891	214360	215712	-	tet(38)	1-1353/1353	===============	0/0	100	100	ncbi	NG_055983.1	tetracycline efflux MFS transporter Tet(38)	TETRACYCLINE
1794	1794_SS_1559	301943	25870	26290	-	fosB-Saur	1-420/420	========/======	2022-01-01	100	98.58	ncbi	NG_065844.1	FosB1/FosB3 family fosfomycin resistance bacillithiol transferase	FOSFOMYCIN
1795	1795_SS_1560	302045	1	713	-	blaZ	1-713/846	=============..	0/0	84.28	100	ncbi	NG_047534.1	penicillin-hydrolyzing class A beta-lactamase BlaZ	BETA-LACTAM
1795	1795_SS_1560	302045	820	2577	+	blaR1	1-1758/1758	===============	0/0	100	97.27	ncbi	NG_051774.1	beta-lactam sensor/signal transducer BlaR1	BETA-LACTAM
1795	1795_SS_1560	302045	2567	2947	+	blaI_of_Z	1-381/381	===============	0/0	100	98.42	ncbi	NG_047499.1	penicillinase repressor BlaI	BETA-LACTAM
1795	1795_SS_1560	302055	357994	359346	-	tet(38)	1-1353/1353	===============	0/0	100	100	ncbi	NG_048134.1	tetracycline efflux MFS transporter Tet(38)	TETRACYCLINE
1797	1797_SS_1562	302164	9159	10511	-	tet(38)	1-1353/1353	===============	0/0	100	99.19	ncbi	NG_055983.1	tetracycline efflux MFS transporter Tet(38)	TETRACYCLINE
1798	1798_SS_1563	302193	173379	173798	-	fosB-Saur	1-420/420	===============	0/0	100	100	ncbi	NG_065844.1	FosB1/FosB3 family fosfomycin resistance bacillithiol transferase	FOSFOMYCIN
1798	1798_SS_1563	302208	160531	161883	-	tet(38)	1-1353/1353	===============	0/0	100	100	ncbi	NG_048134.1	tetracycline efflux MFS transporter Tet(38)	TETRACYCLINE
1798	1798_SS_1563	302231	22189	22569	-	blaI_of_Z	1-381/381	===============	0/0	100	99.74	ncbi	NG_047499.1	penicillinase repressor BlaI	BETA-LACTAM
1798	1798_SS_1563	302231	22559	24316	-	blaR1	1-1758/1758	===============	0/0	100	99.26	ncbi	NG_051774.1	beta-lactam sensor/signal transducer BlaR1	BETA-LACTAM
1798	1798_SS_1563	302231	24423	25268	+	blaZ	1-846/846	===============	0/0	100	99.05	ncbi	NG_047532.1	penicillin-hydrolyzing class A beta-lactamase BlaZ	BETA-LACTAM
1799	1799_SS_1564	302278	171386	171805	-	fosB-Saur	1-420/420	===============	0/0	100	99.76	ncbi	NG_065844.1	FosB1/FosB3 family fosfomycin resistance bacillithiol transferase	FOSFOMYCIN
1799	1799_SS_1564	302282	6231	6611	-	blaI_of_Z	1-381/381	===============	0/0	100	99.74	ncbi	NG_047499.1	penicillinase repressor BlaI	BETA-LACTAM
1799	1799_SS_1564	302282	6601	8358	-	blaR1	1-1758/1758	===============	0/0	100	99.2	ncbi	NG_051774.1	beta-lactam sensor/signal transducer BlaR1	BETA-LACTAM
1799	1799_SS_1564	302282	8465	9310	+	blaZ	1-846/846	===============	0/0	100	99.05	ncbi	NG_047532.1	penicillin-hydrolyzing class A beta-lactamase BlaZ	BETA-LACTAM
1799	1799_SS_1564	302316	61988	63340	+	tet(38)	1-1353/1353	===============	0/0	100	100	ncbi	NG_048133.1	tetracycline efflux MFS transporter Tet(38)	TETRACYCLINE
1799	1799_SS_1564	302329	5432	5803	-	mecI_of_mecA	1-372/372	===============	0/0	100	100	ncbi	NG_055650.1	mecA-type methicillin resistance repressor MecI	METHICILLIN
1799	1799_SS_1564	302329	5803	7560	-	mecR1	1-1758/1758	===============	0/0	100	99.94	ncbi	NG_051163.1	beta-lactam sensor/signal transducer MecR1	METHICILLIN
1799	1799_SS_1564	302329	7660	9666	+	mecA	1-2007/2007	===============	0/0	100	99.95	ncbi	NG_047940.1	PBP2a family beta-lactam-resistant peptidoglycan transpeptidase MecA	METHICILLIN
1799	1799_SS_1564	302329	12112	12882	+	ant(4')-Ia	1-771/771	===============	0/0	100	99.87	ncbi	NG_047375.1	aminoglycoside O-nucleotidyltransferase ANT(4')-Ia	KANAMYCIN;TOBRAMYCIN
1799	1799_SS_1564	302329	13099	13503	+	bleO	1-405/405	===============	0/0	100	100	ncbi	NG_047557.1	bleomycin binding protein	BLEOMYCIN
1799	1799_SS_1564	302394	3649	4431	+	ant(9)-Ia	1-783/783	===============	0/0	100	100	ncbi	NG_047397.1	aminoglycoside nucleotidyltransferase ANT(9)-Ia	SPECTINOMYCIN
1799	1799_SS_1564	302394	4557	5288	-	erm(A)	1-732/732	===============	0/0	100	100	ncbi	NG_047789.1	23S rRNA (adenine(2058)-N(6))-methyltransferase Erm(A)	MACROLIDE
1800	1800_SS_1565	302501	353986	355338	-	tet(38)	1-1353/1353	===============	0/0	100	100	ncbi	NG_048134.1	tetracycline efflux MFS transporter Tet(38)	TETRACYCLINE
1801	1801_SS_1566	302714	355640	356992	-	tet(38)	1-1353/1353	===============	0/0	100	100	ncbi	NG_048134.1	tetracycline efflux MFS transporter Tet(38)	TETRACYCLINE
1801	1801_SS_1566	302727	2244	3089	-	blaZ	1-846/846	===============	0/0	100	100	ncbi	NG_047534.1	penicillin-hydrolyzing class A beta-lactamase BlaZ	BETA-LACTAM
1801	1801_SS_1566	302727	3196	4953	+	blaR1	1-1758/1758	===============	0/0	100	97.27	ncbi	NG_051774.1	beta-lactam sensor/signal transducer BlaR1	BETA-LACTAM
1801	1801_SS_1566	302727	4943	5323	+	blaI_of_Z	1-381/381	===============	0/0	100	98.42	ncbi	NG_047499.1	penicillinase repressor BlaI	BETA-LACTAM
1802	1802_SS_1567	302784	170253	170672	-	fosB-Saur	1-420/420	===============	0/0	100	99.05	ncbi	NG_065844.1	FosB1/FosB3 family fosfomycin resistance bacillithiol transferase	FOSFOMYCIN
1802	1802_SS_1567	302803	13713	14093	-	blaI_of_Z	1-381/381	===============	0/0	100	98.42	ncbi	NG_047499.1	penicillinase repressor BlaI	BETA-LACTAM
1802	1802_SS_1567	302803	14083	15840	-	blaR1	1-1758/1758	===============	0/0	100	97.27	ncbi	NG_051774.1	beta-lactam sensor/signal transducer BlaR1	BETA-LACTAM
1802	1802_SS_1567	302803	15947	16792	+	blaZ	1-846/846	===============	0/0	100	100	ncbi	NG_047534.1	penicillin-hydrolyzing class A beta-lactamase BlaZ	BETA-LACTAM
1802	1802_SS_1567	302854	300758	302110	-	tet(38)	1-1353/1353	===============	0/0	100	99.78	ncbi	NG_055984.1	tetracycline efflux MFS transporter Tet(38)	TETRACYCLINE
1803	1803_SS_1568	302886	148520	148939	+	fosB-Saur	1-420/420	===============	0/0	100	99.05	ncbi	NG_065844.1	FosB1/FosB3 family fosfomycin resistance bacillithiol transferase	FOSFOMYCIN
1803	1803_SS_1568	302988	81642	82994	+	tet(38)	1-1353/1353	===============	0/0	100	99.78	ncbi	NG_055984.1	tetracycline efflux MFS transporter Tet(38)	TETRACYCLINE
1803	1803_SS_1568	302991	6344	7189	-	blaZ	1-846/846	===============	0/0	100	100	ncbi	NG_047534.1	penicillin-hydrolyzing class A beta-lactamase BlaZ	BETA-LACTAM
1803	1803_SS_1568	302991	7296	9053	+	blaR1	1-1758/1758	===============	0/0	100	97.27	ncbi	NG_051774.1	beta-lactam sensor/signal transducer BlaR1	BETA-LACTAM
1803	1803_SS_1568	302991	9043	9423	+	blaI_of_Z	1-381/381	===============	0/0	100	98.42	ncbi	NG_047499.1	penicillinase repressor BlaI	BETA-LACTAM
1804	1804_SS_1569	303114	104234	104653	+	fosB-Saur	1-420/420	===============	0/0	100	99.76	ncbi	NG_065844.1	FosB1/FosB3 family fosfomycin resistance bacillithiol transferase	FOSFOMYCIN
1804	1804_SS_1569	303126	171996	172778	+	ant(9)-Ia	1-783/783	===============	0/0	100	100	ncbi	NG_047397.1	aminoglycoside nucleotidyltransferase ANT(9)-Ia	SPECTINOMYCIN
1804	1804_SS_1569	303126	172904	173635	-	erm(A)	1-732/732	===============	0/0	100	100	ncbi	NG_047789.1	23S rRNA (adenine(2058)-N(6))-methyltransferase Erm(A)	MACROLIDE
1804	1804_SS_1569	303166	14383	15735	-	tet(38)	1-1353/1353	===============	0/0	100	100	ncbi	NG_048133.1	tetracycline efflux MFS transporter Tet(38)	TETRACYCLINE
1804	1804_SS_1569	303171	147	527	-	blaI_of_Z	1-381/381	===============	0/0	100	99.74	ncbi	NG_047499.1	penicillinase repressor BlaI	BETA-LACTAM
1804	1804_SS_1569	303171	517	2274	-	blaR1	1-1758/1758	===============	0/0	100	99.2	ncbi	NG_051774.1	beta-lactam sensor/signal transducer BlaR1	BETA-LACTAM
1804	1804_SS_1569	303171	2381	3226	+	blaZ	1-846/846	===============	0/0	100	99.05	ncbi	NG_047532.1	penicillin-hydrolyzing class A beta-lactamase BlaZ	BETA-LACTAM
1805	1805_SS_1570	303210	11839	12258	-	fosB-Saur	1-420/420	===============	0/0	100	99.76	ncbi	NG_065844.1	FosB1/FosB3 family fosfomycin resistance bacillithiol transferase	FOSFOMYCIN
1805	1805_SS_1570	303222	351663	353015	-	tet(38)	1-1353/1353	===============	0/0	100	100	ncbi	NG_048133.1	tetracycline efflux MFS transporter Tet(38)	TETRACYCLINE
1806	1806_SS_1571	303283	11839	12258	-	fosB-Saur	1-420/420	===============	0/0	100	99.76	ncbi	NG_065844.1	FosB1/FosB3 family fosfomycin resistance bacillithiol transferase	FOSFOMYCIN
1806	1806_SS_1571	303295	351663	353015	-	tet(38)	1-1353/1353	===============	0/0	100	100	ncbi	NG_048133.1	tetracycline efflux MFS transporter Tet(38)	TETRACYCLINE
1807	1807_SS_1572	303330	353346	354698	-	tet(38)	1-1353/1353	===============	0/0	100	100	ncbi	NG_048134.1	tetracycline efflux MFS transporter Tet(38)	TETRACYCLINE
1807	1807_SS_1572	303398	17043	17888	-	blaZ	1-846/846	===============	0/0	100	100	ncbi	NG_055999.1	penicillin-hydrolyzing class A beta-lactamase BlaZ	BETA-LACTAM
1807	1807_SS_1572	303398	17995	19752	+	blaR1	1-1758/1758	===============	0/0	100	97.1	ncbi	NG_047539.1	beta-lactam sensor/signal transducer BlaR1	BETA-LACTAM
1807	1807_SS_1572	303398	19742	20122	+	blaI_of_Z	1-381/381	===============	0/0	100	98.95	ncbi	NG_047499.1	penicillinase repressor BlaI	BETA-LACTAM
1808	1808_SS_1573	303486	15047	15892	-	blaZ	1-846/846	===============	0/0	100	100	ncbi	NG_055997.1	penicillin-hydrolyzing class A beta-lactamase BlaZ	BETA-LACTAM
1808	1808_SS_1573	303486	15999	17755	+	blaR1	1-1758/1758	========/======	2022-01-01	99.94	97.33	ncbi	NG_051774.1	beta-lactam sensor/signal transducer BlaR1	BETA-LACTAM
1808	1808_SS_1573	303486	17745	18125	+	blaI_of_Z	1-381/381	===============	0/0	100	98.69	ncbi	NG_047499.1	penicillinase repressor BlaI	BETA-LACTAM
1808	1808_SS_1573	303489	252109	253461	-	tet(38)	1-1353/1353	===============	0/0	100	99.41	ncbi	NG_048136.1	tetracycline efflux MFS transporter Tet(38)	TETRACYCLINE
1809	1809_SS_1574	303552	157875	159227	-	tet(38)	1-1353/1353	===============	0/0	100	99.56	ncbi	NG_055983.1	tetracycline efflux MFS transporter Tet(38)	TETRACYCLINE
1809	1809_SS_1574	303553	13792	14172	-	blaI_of_Z	1-381/381	===============	0/0	100	98.42	ncbi	NG_047499.1	penicillinase repressor BlaI	BETA-LACTAM
1809	1809_SS_1574	303553	14162	15919	-	blaR1	1-1758/1758	===============	0/0	100	97.27	ncbi	NG_051774.1	beta-lactam sensor/signal transducer BlaR1	BETA-LACTAM
1809	1809_SS_1574	303553	16026	16871	+	blaZ	1-846/846	===============	0/0	100	99.88	ncbi	NG_047534.1	penicillin-hydrolyzing class A beta-lactamase BlaZ	BETA-LACTAM
1810	1810_SS_1575	303652	95043	95462	+	fosB-Saur	1-420/420	===============	0/0	100	98.81	ncbi	NG_065844.1	FosB1/FosB3 family fosfomycin resistance bacillithiol transferase	FOSFOMYCIN
1810	1810_SS_1575	303793	217403	218755	-	tet(38)	1-1353/1353	===============	0/0	100	100	ncbi	NG_055983.1	tetracycline efflux MFS transporter Tet(38)	TETRACYCLINE
1810	1810_SS_1575	303837	121671	122516	-	blaPC1	1-846/846	===============	0/0	100	99.41	ncbi	NG_052065.1	BlaZ family penicillin-hydrolyzing class A beta-lactamase PC1	BETA-LACTAM
1810	1810_SS_1575	303837	122623	124380	+	blaR1	1-1758/1758	===============	0/0	100	99.94	ncbi	NG_047539.1	beta-lactam sensor/signal transducer BlaR1	BETA-LACTAM
1810	1810_SS_1575	303837	124370	124750	+	blaI_of_Z	1-381/381	===============	0/0	100	100	ncbi	NG_047499.1	penicillinase repressor BlaI	BETA-LACTAM
1811	1811_SS_1576	303909	359979	361331	-	tet(38)	1-1353/1353	===============	0/0	100	100	ncbi	NG_055983.1	tetracycline efflux MFS transporter Tet(38)	TETRACYCLINE
1811	1811_SS_1576	303993	82333	83178	-	blaPC1	1-846/846	===============	0/0	100	99.41	ncbi	NG_052065.1	BlaZ family penicillin-hydrolyzing class A beta-lactamase PC1	BETA-LACTAM
1811	1811_SS_1576	303993	83285	85042	+	blaR1	1-1758/1758	===============	0/0	100	99.94	ncbi	NG_047539.1	beta-lactam sensor/signal transducer BlaR1	BETA-LACTAM
1811	1811_SS_1576	303993	85032	85412	+	blaI_of_Z	1-381/381	===============	0/0	100	100	ncbi	NG_047499.1	penicillinase repressor BlaI	BETA-LACTAM
1811	1811_SS_1576	304008	41073	41492	+	fosB-Saur	1-420/420	===============	0/0	100	98.81	ncbi	NG_065844.1	FosB1/FosB3 family fosfomycin resistance bacillithiol transferase	FOSFOMYCIN
1812	1812_SS_1577	304071	1175	2020	+	blaZ	1-846/846	===============	0/0	100	100	ncbi	NG_055999.1	penicillin-hydrolyzing class A beta-lactamase BlaZ	BETA-LACTAM
1812	1812_SS_1577	304071	19344	19724	-	blaI_of_Z	1-381/381	===============	0/0	100	98.95	ncbi	NG_047499.1	penicillinase repressor BlaI	BETA-LACTAM
1812	1812_SS_1577	304080	191480	192832	-	tet(38)	1-1353/1353	===============	0/0	100	100	ncbi	NG_048134.1	tetracycline efflux MFS transporter Tet(38)	TETRACYCLINE
1815	1815_SS_1580	304647	353285	354637	-	tet(38)	1-1353/1353	===============	0/0	100	99.93	ncbi	NG_048133.1	tetracycline efflux MFS transporter Tet(38)	TETRACYCLINE
1815	1815_SS_1580	304647	435837	437843	+	mecA	1-2007/2007	===============	0/0	100	99.95	ncbi	NG_047940.1	PBP2a family beta-lactam-resistant peptidoglycan transpeptidase MecA	METHICILLIN
1815	1815_SS_1580	304664	171922	172341	-	fosB-Saur	1-420/420	===============	0/0	100	99.76	ncbi	NG_065844.1	FosB1/FosB3 family fosfomycin resistance bacillithiol transferase	FOSFOMYCIN
1815	1815_SS_1580	304758	17184	18029	-	blaZ	1-846/846	===============	0/0	100	98.94	ncbi	NG_047532.1	penicillin-hydrolyzing class A beta-lactamase BlaZ	BETA-LACTAM
1815	1815_SS_1580	304758	18136	19893	+	blaR1	1-1758/1758	===============	0/0	100	99.26	ncbi	NG_051774.1	beta-lactam sensor/signal transducer BlaR1	BETA-LACTAM
1815	1815_SS_1580	304758	19883	20263	+	blaI_of_Z	1-381/381	===============	0/0	100	99.74	ncbi	NG_047499.1	penicillinase repressor BlaI	BETA-LACTAM
1816	1816_SS_1581	304891	45829	47835	-	mecA	1-2007/2007	===============	0/0	100	100	ncbi	NG_047937.1	PBP2a family beta-lactam-resistant peptidoglycan transpeptidase MecA	METHICILLIN
1816	1816_SS_1581	304963	523	903	-	blaI_of_Z	1-381/381	===============	0/0	100	95.54	ncbi	NG_047499.1	penicillinase repressor BlaI	BETA-LACTAM
1816	1816_SS_1581	304963	893	2650	-	blaR1	1-1758/1758	===============	0/0	100	92.89	ncbi	NG_047539.1	beta-lactam sensor/signal transducer BlaR1	BETA-LACTAM
1816	1816_SS_1581	304963	2757	3602	+	blaZ	1-846/846	===============	0/0	100	96.57	ncbi	NG_055999.1	penicillin-hydrolyzing class A beta-lactamase BlaZ	BETA-LACTAM
1816	1816_SS_1581	305039	44240	45592	+	tet(38)	1-1353/1353	===============	0/0	100	99.19	ncbi	NG_055983.1	tetracycline efflux MFS transporter Tet(38)	TETRACYCLINE
1817	1817_SS_1582	305121	44248	45600	+	tet(38)	1-1353/1353	===============	0/0	100	99.19	ncbi	NG_055983.1	tetracycline efflux MFS transporter Tet(38)	TETRACYCLINE
1817	1817_SS_1582	305133	39161	41167	+	mecA	1-2007/2007	===============	0/0	100	100	ncbi	NG_047945.1	PBP2a family beta-lactam-resistant peptidoglycan transpeptidase MecA	METHICILLIN
1817	1817_SS_1582	305157	396	1130	-	erm(C)	1-735/735	===============	0/0	100	100	ncbi	NG_047806.1	23S rRNA (adenine(2058)-N(6))-methyltransferase Erm(C)	MACROLIDE
1817	1817_SS_1582	305164	69202	69582	-	blaI_of_Z	1-381/381	===============	0/0	100	95.54	ncbi	NG_047499.1	penicillinase repressor BlaI	BETA-LACTAM
1817	1817_SS_1582	305164	69572	71329	-	blaR1	1-1758/1758	===============	0/0	100	92.89	ncbi	NG_047539.1	beta-lactam sensor/signal transducer BlaR1	BETA-LACTAM
1817	1817_SS_1582	305164	71436	72281	+	blaZ	1-846/846	===============	0/0	100	96.57	ncbi	NG_055999.1	penicillin-hydrolyzing class A beta-lactamase BlaZ	BETA-LACTAM
1818	1818_SS_1583	305316	67573	67953	-	blaI_of_Z	1-381/381	===============	0/0	100	95.54	ncbi	NG_047499.1	penicillinase repressor BlaI	BETA-LACTAM
1818	1818_SS_1583	305316	67943	69700	-	blaR1	1-1758/1758	===============	0/0	100	92.78	ncbi	NG_047539.1	beta-lactam sensor/signal transducer BlaR1	BETA-LACTAM
1818	1818_SS_1583	305316	69807	70652	+	blaZ	1-846/846	===============	0/0	100	96.69	ncbi	NG_055999.1	penicillin-hydrolyzing class A beta-lactamase BlaZ	BETA-LACTAM
1818	1818_SS_1583	305341	347059	348411	-	tet(38)	1-1353/1353	===============	0/0	100	99.48	ncbi	NG_055983.1	tetracycline efflux MFS transporter Tet(38)	TETRACYCLINE
1819	1819_SS_1584	305479	9154	10506	-	tet(38)	1-1353/1353	===============	0/0	100	99.19	ncbi	NG_055983.1	tetracycline efflux MFS transporter Tet(38)	TETRACYCLINE
1820	1820_SS_1585	305717	106196	107548	+	tet(38)	1-1353/1353	===============	0/0	100	98.82	ncbi	NG_048136.1	tetracycline efflux MFS transporter Tet(38)	TETRACYCLINE
1820	1820_SS_1585	305738	337380	337799	-	fosB-Saur	1-420/420	===============	0/0	100	98.81	ncbi	NG_065844.1	FosB1/FosB3 family fosfomycin resistance bacillithiol transferase	FOSFOMYCIN
1821	1821_SS_1586	305878	18192	18572	-	blaI_of_Z	1-381/381	===============	0/0	100	98.69	ncbi	NG_047499.1	penicillinase repressor BlaI	BETA-LACTAM
1821	1821_SS_1586	305878	18562	20318	-	blaR1	1-1758/1758	========/======	2022-01-01	99.94	97.33	ncbi	NG_051774.1	beta-lactam sensor/signal transducer BlaR1	BETA-LACTAM
1821	1821_SS_1586	305878	20425	21269	+	blaZ	1-846/846	========/======	2022-01-01	99.88	99.88	ncbi	NG_055997.1	penicillin-hydrolyzing class A beta-lactamase BlaZ	BETA-LACTAM
1821	1821_SS_1586	305901	14404	15756	-	tet(38)	1-1353/1353	===============	0/0	100	99.41	ncbi	NG_048136.1	tetracycline efflux MFS transporter Tet(38)	TETRACYCLINE
1822	1822_SS_1587	305999	61305	62150	-	blaZ	1-846/846	===============	0/0	100	99.29	ncbi	NG_047532.1	penicillin-hydrolyzing class A beta-lactamase BlaZ	BETA-LACTAM
1822	1822_SS_1587	305999	62257	64014	+	blaR1	1-1758/1758	===============	0/0	100	99.49	ncbi	NG_051774.1	beta-lactam sensor/signal transducer BlaR1	BETA-LACTAM
1822	1822_SS_1587	305999	64004	64384	+	blaI_of_Z	1-381/381	===============	0/0	100	98.69	ncbi	NG_047499.1	penicillinase repressor BlaI	BETA-LACTAM
1822	1822_SS_1587	306043	44142	45494	+	tet(38)	1-1353/1353	===============	0/0	100	99.19	ncbi	NG_055983.1	tetracycline efflux MFS transporter Tet(38)	TETRACYCLINE
1823	1823_SS_1588	306379	59382	60734	+	tet(38)	1-1353/1353	===============	0/0	100	98.82	ncbi	NG_048136.1	tetracycline efflux MFS transporter Tet(38)	TETRACYCLINE
1823	1823_SS_1588	306405	64	909	-	blaZ	1-846/846	===============	0/0	100	96.81	ncbi	NG_055999.1	penicillin-hydrolyzing class A beta-lactamase BlaZ	BETA-LACTAM
1823	1823_SS_1588	306423	94839	95258	+	fosB-Saur	1-420/420	===============	0/0	100	98.81	ncbi	NG_065844.1	FosB1/FosB3 family fosfomycin resistance bacillithiol transferase	FOSFOMYCIN
1823	1823_SS_1588	306432	14172	14552	-	blaI_of_Z	1-381/381	===============	0/0	100	95.28	ncbi	NG_047499.1	penicillinase repressor BlaI	BETA-LACTAM
1824	1824_SS_1589	306480	11830	12249	-	fosB-Saur	1-420/420	===============	0/0	100	99.76	ncbi	NG_065844.1	FosB1/FosB3 family fosfomycin resistance bacillithiol transferase	FOSFOMYCIN
1824	1824_SS_1589	306491	14374	15726	-	tet(38)	1-1353/1353	===============	0/0	100	99.93	ncbi	NG_048133.1	tetracycline efflux MFS transporter Tet(38)	TETRACYCLINE
1825	1825_SS_1590	306659	9253	10098	-	blaZ	1-846/846	===============	0/0	100	100	ncbi	NG_047534.1	penicillin-hydrolyzing class A beta-lactamase BlaZ	BETA-LACTAM
1825	1825_SS_1590	306659	10205	11962	+	blaR1	1-1758/1758	===============	0/0	100	97.27	ncbi	NG_051774.1	beta-lactam sensor/signal transducer BlaR1	BETA-LACTAM
1825	1825_SS_1590	306659	11952	12332	+	blaI_of_Z	1-381/381	===============	0/0	100	98.42	ncbi	NG_047499.1	penicillinase repressor BlaI	BETA-LACTAM
1825	1825_SS_1590	306674	14385	15737	-	tet(38)	1-1353/1353	===============	0/0	100	100	ncbi	NG_048134.1	tetracycline efflux MFS transporter Tet(38)	TETRACYCLINE
1825	1825_SS_1590	306691	25315	25733	-	fosB-Saur	1-420/420	========/======	2022-01-01	99.76	99.05	ncbi	NG_065844.1	FosB1/FosB3 family fosfomycin resistance bacillithiol transferase	FOSFOMYCIN
1826	1826_SS_1591	306728	62035	63387	+	tet(38)	1-1353/1353	===============	0/0	100	100	ncbi	NG_048133.1	tetracycline efflux MFS transporter Tet(38)	TETRACYCLINE
1826	1826_SS_1591	306734	105112	105531	+	fosB-Saur	1-420/420	===============	0/0	100	99.76	ncbi	NG_065844.1	FosB1/FosB3 family fosfomycin resistance bacillithiol transferase	FOSFOMYCIN
1827	1827_SS_1592	306999	302803	304155	-	tet(38)	1-1353/1353	===============	0/0	100	100	ncbi	NG_048134.1	tetracycline efflux MFS transporter Tet(38)	TETRACYCLINE
1828	1828_SS_1593	307067	6388	7233	-	blaZ	1-846/846	===============	0/0	100	100	ncbi	NG_047534.1	penicillin-hydrolyzing class A beta-lactamase BlaZ	BETA-LACTAM
1828	1828_SS_1593	307067	7340	9097	+	blaR1	1-1758/1758	===============	0/0	100	97.27	ncbi	NG_051774.1	beta-lactam sensor/signal transducer BlaR1	BETA-LACTAM
1828	1828_SS_1593	307067	9087	9467	+	blaI_of_Z	1-381/381	===============	0/0	100	98.42	ncbi	NG_047499.1	penicillinase repressor BlaI	BETA-LACTAM
1828	1828_SS_1593	307087	81780	83132	+	tet(38)	1-1353/1353	===============	0/0	100	99.7	ncbi	NG_055984.1	tetracycline efflux MFS transporter Tet(38)	TETRACYCLINE
1828	1828_SS_1593	307167	80672	81091	+	fosB-Saur	1-420/420	===============	0/0	100	99.05	ncbi	NG_065844.1	FosB1/FosB3 family fosfomycin resistance bacillithiol transferase	FOSFOMYCIN

## Sheet: Table S7
Biofilm		OD595nm												no (0)	weak (1)	moderate (2)	strong (3)
Isolate	I	II	III	average	SD	3xSD	ODc (average+3xSD)	OD (average-ODc)		OD	ODc	2xODc	4xODc	OD<ODc	ODc<OD<2xODc	2xODc<OD<4xODc	4xODc<OD
JAR010631	0.2575	0.200967	0.207733	0.222067	0.0308721	0.0926164		0.0220103		0.222067	0.200056	0.400113	0.800226		1
UAMS-1	0.1993	0.180267	0.208533	0.196033	0.0144137	0.0432411		-0.00402307		0.196033	0.200056	0.400113	0.800226	0
ATCC 25923	0.1949	0.245767	0.2027	0.214456	0.0273952	0.0821857		0.0143992		0.214456	0.200056	0.400113	0.800226		1
S.epi RP12	0.288133	0.3835	1.1882	0.619944	0.494428	1.48329		0.419888		0.619944	0.200056	0.400113	0.800226		1	2
Mu 03	0.1793	0.209967	0.184533	0.191267	0.0164047	0.0492141		-0.00878973		0.191267	0.200056	0.400113	0.800226	0
Mu 05	0.1608	0.2161	0.174633	0.183844	0.0287777	0.0863331		-0.016212		0.183844	0.200056	0.400113	0.800226	0
Mu 06	0.199833	0.1757	0.1809	0.185478	0.0127012	0.0381037		-0.0145786		0.185478	0.200056	0.400113	0.800226	0
Mu 08	0.195967	0.1835	0.189167	0.189544	0.00624191	0.0187257		-0.010512		0.189544	0.200056	0.400113	0.800226	0
Mu 09	0.204367	0.188433	0.2004	0.197733	0.00829464	0.0248839		-0.00232307		0.197733	0.200056	0.400113	0.800226	0
Mu 12	2.78647	1.42703	1.06217	1.75856	0.908698	2.7261		1.5585		1.75856	0.200056	0.400113	0.800226		1	2	3
Mu 13	0.196467	0.198167	0.188333	0.194322	0.00525572	0.0157672		-0.00573418		0.194322	0.200056	0.400113	0.800226	0
Mu 14	0.1767	0.196367	0.189033	0.187367	0.0099387	0.0298161		-0.0126897		0.187367	0.200056	0.400113	0.800226	0
Mu 15	0.1986	0.191167	0.2139	0.201222	0.0115913	0.0347739		0.00116582		0.201222	0.200056	0.400113	0.800226		1
Mu 16	0.2168	0.179267	0.216767	0.204278	0.0216603	0.0649808		0.00422138		0.204278	0.200056	0.400113	0.800226		1
Mu 17	0.208433	0.184333	0.200733	0.197833	0.0123089	0.0369268		-0.00222307		0.197833	0.200056	0.400113	0.800226	0
Mu 18	0.1943	0.171833	0.172233	0.179456	0.0128572	0.0385717		-0.0206008		0.179456	0.200056	0.400113	0.800226	0
Mu 19	0.190167	0.4577	0.191267	0.279711	0.154144	0.462432		0.0796547		0.279711	0.200056	0.400113	0.800226		1
Mu 20	0.417167	0.3618	0.289833	0.356267	0.0638468	0.19154		0.15621		0.356267	0.200056	0.400113	0.800226		1
Mu 21	0.226767	0.220733	0.211	0.2195	0.00795536	0.0238661		0.0194436		0.2195	0.200056	0.400113	0.800226		1
Mu 22	0.1943	0.188233	0.253333	0.211956	0.0359624	0.107887		0.0118992		0.211956	0.200056	0.400113	0.800226		1
Mu 23	4.60343	5.26417	6	5.2892	0.69862	2.09586		5.08914		5.2892	0.200056	0.400113	0.800226		1	2	3
blank	0.1543	0.177	0.1666	0.165967	0.0113632	0.0340897	0.200056			0.165967	0.200056	0.400113	0.800226	0
JAR010631	0.245133	0.204067	0.2134	0.220867	0.0215275	0.0645824		-0.028872		0.220867	0.249739	0.499477	0.998955	0
UAMS-1	0.218633	0.208467	0.2127	0.213267	0.00510697	0.0153209		-0.036472		0.213267	0.249739	0.499477	0.998955	0
ATCC 25923	0.2006	0.210833	0.198267	0.203233	0.00668439	0.0200532		-0.0465054		0.203233	0.249739	0.499477	0.998955	0
S.epi RP12	0.311733	1.10037	0.5208	0.6443	0.408564	1.22569		0.394561		0.6443	0.249739	0.499477	0.998955		1	2
Mu 24	0.201733	0.215667	0.227833	0.215078	0.01306	0.0391799		-0.0346609		0.215078	0.249739	0.499477	0.998955	0
Mu 26.1	0.187267	0.2037	0.200967	0.197311	0.00880545	0.0264163		-0.0524276		0.197311	0.249739	0.499477	0.998955	0
Mu 27	0.2115	0.2239	0.208867	0.214756	0.00802803	0.0240841		-0.0349831		0.214756	0.249739	0.499477	0.998955	0
Mu 28	0.202	0.228333	0.3209	0.250411	0.062449	0.187347		0.000672416		0.250411	0.249739	0.499477	0.998955		1
Mu 29.1	0.2178	0.2182	0.215333	0.217111	0.00155254	0.00465761		-0.0326276		0.217111	0.249739	0.499477	0.998955	0
Mu 30	0.2047	0.2124	0.230067	0.215722	0.0130056	0.0390167		-0.0340165		0.215722	0.249739	0.499477	0.998955	0
Mu 31.1	0.200433	0.2048	0.222533	0.209256	0.0117043	0.035113		-0.0404831		0.209256	0.249739	0.499477	0.998955	0
Mu 32	0.1939	0.203	0.235167	0.210689	0.0216812	0.0650435		-0.0390498		0.210689	0.249739	0.499477	0.998955	0
Mu 33.1	0.2239	0.213567	0.2443	0.227256	0.015639	0.0469171		-0.0224831		0.227256	0.249739	0.499477	0.998955	0
Mu 34	0.210067	0.2187	0.2501	0.226289	0.021068	0.063204		-0.0234498		0.226289	0.249739	0.499477	0.998955	0
Mu 36.1	0.225	0.26	0.219467	0.234822	0.0219794	0.0659383		-0.0149165		0.234822	0.249739	0.499477	0.998955	0
Mu 37	0.243133	0.239867	0.225967	0.236322	0.0091157	0.0273471		-0.0134165		0.236322	0.249739	0.499477	0.998955	0
Mu 38	0.210433	0.254667	0.241733	0.235611	0.0227433	0.0682299		-0.0141276		0.235611	0.249739	0.499477	0.998955	0
Mu 39	0.2274	0.226867	0.253633	0.235967	0.0153021	0.0459063		-0.013772		0.235967	0.249739	0.499477	0.998955	0
Mu 79.1	0.213167	0.244633	0.2451	0.2343	0.0183035	0.0549105		-0.0154387		0.2343	0.249739	0.499477	0.998955	0
Mu 80.1	0.2322	0.265533	0.239167	0.245633	0.0175824	0.0527472		-0.00410536		0.245633	0.249739	0.499477	0.998955	0
Mu 81.1	0.217633	0.296533	0.211533	0.2419	0.0474121	0.142236		-0.0078387		0.2419	0.249739	0.499477	0.998955	0
blank	0.184967	0.217767	0.194	0.198911	0.0169425	0.0508276	0.249739			0.198911	0.249739	0.499477	0.998955	0
JAR010631	0.190633	0.193367	0.2785	0.220833	0.0499595	0.149878		-0.0200592		0.220833	0.240893	0.481785	0.96357	0
UAMS	0.192567	0.203033	0.273867	0.223156	0.0442278	0.132683		-0.017737		0.223156	0.240893	0.481785	0.96357	0
ATCC 25923	0.1763	0.2008	0.220767	0.199289	0.0222718	0.0668154		-0.0416037		0.199289	0.240893	0.481785	0.96357	0
S.epi RP 12	0.312433	0.291067	0.4992	0.367567	0.114497	0.343492		0.126674		0.367567	0.240893	0.481785	0.96357		1
Mu 42	0.174067	0.1894	0.2393	0.200922	0.0341089	0.102327		-0.0399704		0.200922	0.240893	0.481785	0.96357	0
Mu 44.1	0.171467	0.198633	0.236633	0.202244	0.0327331	0.0981992		-0.0386481		0.202244	0.240893	0.481785	0.96357	0
Mu 47.1	0.192033	0.216567	0.255333	0.221311	0.0319156	0.0957468		-0.0195815		0.221311	0.240893	0.481785	0.96357	0
Mu 49	0.2325	0.262533	0.327233	0.274089	0.0484123	0.145237		0.0331963		0.274089	0.240893	0.481785	0.96357		1
Mu 52	0.2047	0.2179	0.2663	0.229633	0.0324329	0.0972987		-0.0112592		0.229633	0.240893	0.481785	0.96357	0
Mu 53.1	0.1905	0.215933	0.288733	0.231722	0.0509844	0.152953		-0.00917035		0.231722	0.240893	0.481785	0.96357	0
Mu 54	0.1791	0.205333	0.2733	0.219244	0.0486163	0.145849		-0.0216481		0.219244	0.240893	0.481785	0.96357	0
Mu 82.1	0.198833	0.211767	0.250133	0.220244	0.0266801	0.0800403		-0.0206481		0.220244	0.240893	0.481785	0.96357	0
Mu 83.1	0.230333	0.2883	0.3135	0.277378	0.0426456	0.127937		0.0364852		0.277378	0.240893	0.481785	0.96357		1
Mu 84.1	0.306	0.237167	0.2436	0.262256	0.0380201	0.11406		0.021363		0.262256	0.240893	0.481785	0.96357		1
Mu 85.1	0.3171	0.307633	0.308833	0.311189	0.00515421	0.0154626		0.0702963		0.311189	0.240893	0.481785	0.96357		1
Mu 86.1	0.261733	0.269767	0.303533	0.278344	0.0221809	0.0665428		0.0374519		0.278344	0.240893	0.481785	0.96357		1
Mu 87.1	0.228467	0.236433	0.276533	0.247144	0.0257613	0.077284		0.00625187		0.247144	0.240893	0.481785	0.96357		1
Mu 88.1	0.388567	0.3305	1.36553	0.694867	0.58154	1.74462		0.453974		0.694867	0.240893	0.481785	0.96357		1	2
blank	0.181633	0.175633	0.2084	0.188556	0.0174457	0.052337	0.240893			0.188556	0.240893	0.481785	0.96357	0
JAR010631	0.225867	0.342933	0.275167	0.281322	0.0587756	0.176327		0.0697139		0.281322	0.211608	0.423217	0.846433		1
UAMS	0.232333	0.255367	0.224167	0.237289	0.0161796	0.0485387		0.0256805		0.237289	0.211608	0.423217	0.846433		1
ATCC 25923	0.2115	0.240167	0.209633	0.220433	0.017115	0.0513451		0.00882498		0.220433	0.211608	0.423217	0.846433		1
S.epi RP 12	0.313067	0.259	0.242067	0.271378	0.0370831	0.111249		0.0597694		0.271378	0.211608	0.423217	0.846433		1
Mu 57.1	0.285467	0.3512	0.3113	0.315989	0.0331166	0.0993497		0.104381		0.315989	0.211608	0.423217	0.846433		1
Mu 58.1	0.266767	0.316467	0.3171	0.300111	0.0288789	0.0866366		0.0885028		0.300111	0.211608	0.423217	0.846433		1
Mu 59.2	0.734267	0.3526	0.274467	0.453778	0.246032	0.738096		0.242169		0.453778	0.211608	0.423217	0.846433		1	2
Mu 61.1	0.199833	0.228067	0.221767	0.216556	0.0148205	0.0444615		0.0049472		0.216556	0.211608	0.423217	0.846433		1
Mu 62.1	0.262267	0.308033	0.2645	0.278267	0.0258029	0.0774086		0.0666583		0.278267	0.211608	0.423217	0.846433		1
Mu 63.1	0.593467	0.7769	0.800333	0.723567	0.113277	0.339832		0.511958		0.723567	0.211608	0.423217	0.846433		1	2
Mu 65.1	0.2437	0.2765	0.255967	0.258722	0.0165727	0.0497181		0.0471139		0.258722	0.211608	0.423217	0.846433		1
Mu 66.1	0.259067	0.281567	0.266267	0.268967	0.0114904	0.0344713		0.0573583		0.268967	0.211608	0.423217	0.846433		1
Mu 67.1	0.2613	0.262767	0.2315	0.251856	0.0176437	0.052931		0.0402472		0.251856	0.211608	0.423217	0.846433		1
Mu 68.1	0.2001	0.2637	0.238567	0.234122	0.0320321	0.0960963		0.0225139		0.234122	0.211608	0.423217	0.846433		1
Mu 69.1	0.2023	0.2457	0.227267	0.225089	0.0217818	0.0653454		0.0134805		0.225089	0.211608	0.423217	0.846433		1
Mu 70.1	0.252333	0.316467	0.2456	0.271467	0.0391163	0.117349		0.0598583		0.271467	0.211608	0.423217	0.846433		1
Mu 72.1	0.2284	0.281367	0.265633	0.258467	0.0272009	0.0816026		0.0468583		0.258467	0.211608	0.423217	0.846433		1
Mu 73.1	0.244267	0.2655	0.237667	0.249144	0.0145437	0.043631		0.0375361		0.249144	0.211608	0.423217	0.846433		1
Mu 74.1	0.262633	0.2916	0.273167	0.2758	0.0146618	0.0439853		0.0641916		0.2758	0.211608	0.423217	0.846433		1
Mu 75.1	0.275733	0.3326	0.301667	0.303333	0.0284699	0.0854098		0.091725		0.303333	0.211608	0.423217	0.846433		1
Mu 76.1	0.168367	0.212567	0.189333	0.190089	0.0221097	0.0663291		-0.0215195		0.190089	0.211608	0.423217	0.846433	0
Mu 77.1	0.1963	0.2744	0.2479	0.239533	0.0397165	0.11915		0.027925		0.239533	0.211608	0.423217	0.846433		1
blank	0.206267	0.201033	0.201533	0.202944	0.00288797	0.00866391	0.211608			0.202944	0.211608	0.423217	0.846433	0
JAR010631	0.382533	0.3971	0.2389	0.339511	0.0874357	0.262307		0.339511		0.339511	0.432283	0.864567	1.72913	0
S.epi RP12	0.625333	1.65253	0.443267	0.907044	0.651999	1.956		0.907044		0.907044	0.432283	0.864567	1.72913		1	2
Mu 89	0.328367	0.412567	0.283033	0.341322	0.0657313	0.197194		0.341322		0.341322	0.432283	0.864567	1.72913	0
Mu 91	0.291733	0.328967	0.2034	0.2747	0.064493	0.193479		0.2747		0.2747	0.432283	0.864567	1.72913	0
Mu 92	0.316933	0.3431	0.244833	0.301622	0.0508911	0.152673		0.301622		0.301622	0.432283	0.864567	1.72913	0
Mu 93	0.324167	0.4136	0.201333	0.313033	0.10657	0.319711		0.313033		0.313033	0.432283	0.864567	1.72913	0
Mu 94	0.3022	0.356233	0.215767	0.2914	0.0708534	0.21256		0.2914		0.2914	0.432283	0.864567	1.72913	0
Mu 95	0.300967	0.3053	0.229867	0.278711	0.042356	0.127068		0.278711		0.278711	0.432283	0.864567	1.72913	0
Mu 98	0.361467	0.384067	0.293033	0.346189	0.0474007	0.142202		0.346189		0.346189	0.432283	0.864567	1.72913	0
Mu 99	0.270567	0.3104	0.243567	0.274844	0.0336214	0.100864		0.274844		0.274844	0.432283	0.864567	1.72913	0
Mu 100	0.268533	0.3256	0.242467	0.278867	0.0425191	0.127557		0.278867		0.278867	0.432283	0.864567	1.72913	0
Mu 101	0.332333	0.355533	0.235933	0.307933	0.0634237	0.190271		0.307933		0.307933	0.432283	0.864567	1.72913	0
Mu 102	0.44	0.4592	0.2585	0.3859	0.110748	0.332245		0.3859		0.3859	0.432283	0.864567	1.72913	0
Mu 103	0.4266	0.385633	0.282733	0.364989	0.0741219	0.222366		0.364989		0.364989	0.432283	0.864567	1.72913	0
Mu 104	0.306867	0.3643	0.2573	0.309489	0.0535482	0.160645		0.309489		0.309489	0.432283	0.864567	1.72913	0
Mu 105	0.2652	0.265833	0.246	0.259011	0.0112724	0.0338172		0.259011		0.259011	0.432283	0.864567	1.72913	0
Mu 106	0.295	0.329467	0.2707	0.298389	0.0295295	0.0885886		0.298389		0.298389	0.432283	0.864567	1.72913	0
Mu 107	0.302967	0.386933	0.2869	0.3256	0.0537203	0.161161		0.3256		0.3256	0.432283	0.864567	1.72913	0
Mu 108	0.305667	0.3185	0.257533	0.2939	0.0321415	0.0964244		0.2939		0.2939	0.432283	0.864567	1.72913	0
Mu 109	0.4395	0.5494	0.316833	0.435244	0.116342	0.349025		0.435244		0.435244	0.432283	0.864567	1.72913		1
Mu 110	0.4743	0.527733	0.4846	0.495544	0.0283481	0.0850444		0.495544		0.495544	0.432283	0.864567	1.72913		1
Mu 111	0.368367	0.3113	0.249	0.309556	0.0597025	0.179107		0.309556		0.309556	0.432283	0.864567	1.72913	0
blank	0.331167	0.2791	0.229633	0.279967	0.0507722	0.152317	0.432283

## Sheet: TableS8
Table S3: Phenotype assay data
	id	ARI-Number	Lab ID	Cured	Ecology	Clone	Methicillin	Methicillin Resistance	Biofilm	Hemolysis	Staphyloxanthin production	MDR	P	OX	Mezlocilin	Piperacillin	AMP/SUL	Ticarc/Clavulan	Cefoxitin	CXN	Cefotaxim	CN	TOB	Net	Ak	TE	E	DA	FOS	FD	VA	CIP	Ofloxacin	LEV	MXF	SXT	IPM	LZD	RD	DAP	TGC
	1735	Mu 03	SS_1500	1	HA	CC22-t845-	MSSA	0	0	0	0	0	1	0	1	1	0	0	0	0	0	0	0	0	0	0	0	0	0	0	0	0	0	0	0	0	0	0	0	0	0
	1736	Mu 05	SS_1501	0	HA	CC22-t192-	MSSA	0	0	1	1	0	1	0	1	1	0	0	0	0	0	0	0	0	0	0	0	0	0	0	0	0	0	0	0	0	0	0	0	0	0
	1737	Mu 06	SS_1502	1	CA	CC59-t216-	MSSA	0	0	0	1	0	1	0	1	1	0	0	0	0	0	0	0	0	0	0	0	0	0	0	0	0	0	0	0	0	0	0	0	0	0
	1738	Mu 08	SS_1503	1		CC146-t002-	MSSA	0	0	1	1	0	0	0	0	0	0	0	0	0	0	0	0	0	0	0	0	0	0	0	0	0	0	0	0	0	0	0	0	0	0
	1739	Mu 09	SS_1504	1	CA	CC8-t068-	MSSA	0	0	1	1	0	0	0	0	0	0	0	0	0	0	0	0	0	0	0	0	0	0	0	0	0	0	0	0	0	0	0	0	0	0
	1741	Mu 12	SS_1506	1		CC45-t16998-	MSSA	0	1	0	1	0	1	0	1	1	0	0	0	0	0	0	0	0	0	0	0	0	0	0	0	1	1	1	0	0	0	0	0	0	0
	1742	Mu 13	SS_1507	1	CA	CC8-t3240-	MSSA	0	0	1	1	0	1	0	1	1	0	0	0	0	0	0	0	0	0	0	0	0	0	0	0	0	0	0	0	0	0	0	0	0	0
	1743	Mu 14	SS_1508	1	LA	CC398-t034-	MSSA	0	0	1	0	0	0	0	0	0	0	0	0	0	0	0	0	0	0	0	0	0	0	0	0	0	0	0	0	0	0	0	0	0	0
	1744	Mu 15	SS_1509	1		CC7-t091-	MSSA	0	1	0	1	0	1	0	1	1	0	0	0	0	0	0	0	0	0	0	0	0	0	0	0	0	0	0	0	0	0	0	0	0	0
	1745	Mu 16	SS_1510	1	HA	CC5-t463-IIa	MRSA	1	1	0	0	1	1	1	1	1	1	1	1	1	1	0	0	0	0	0	1	1	0	0	0	1	1	1	1	0	1	0	0	0	0
	1746	Mu 17	SS_1511	1	CA	CC30-t012-	MSSA	0	0	0	0	0	1	0	1	1	0	0	0	0	0	0	0	0	0	0	0	0	0	0	0	0	0	0	0	0	0	0	0	0	0
	1747	Mu 18	SS_1512	0		CC7-t091-	MSSA	0	0	0	1	0	1	0	1	1	0	0	0	0	0	0	0	0	0	0	0	0	0	0	0	0	0	0	0	0	0	0	0	0	0
	1748	Mu 19	SS_1513	1	CA	CC30-t012-	MSSA	0	1	0	1	0	1	0	1	1	0	0	0	0	0	0	0	0	0	0	0	0	0	0	0	0	0	0	0	0	0	0	0	0	0
	1749	Mu 20	SS_1514	1		CC182-t493-	MSSA	0	1	0	0	1	1	0	1	1	0	0	0	0	0	0	0	0	0	1	0	0	0	0	0	0	0	0	0	1	0	1	0	0	0
	1750	Mu 21	SS_1515	1		CC72-t7721-	MSSA	0	1	1	1	0	1	0	1	1	0	0	0	0	0	0	0	0	0	0	0	0	0	0	0	0	0	0	0	0	0	0	0	0	0
	1751	Mu 22	SS_1516	1	HA	CC5-t002-	MSSA	0	1	0	1	0	1	0	1	1	0	0	0	0	0	0	0	0	0	0	0	0	0	0	0	0	0	0	0	0	0	0	0	0	0
	1752	Mu 23	SS_1517	0		CC45-t576-	MSSA	0	1	0	1	0	1	0	1	1	0	0	0	0	0	0	0	0	0	0	0	0	0	0	0	0	0	0	0	0	0	0	0	0	0
	1753	Mu 24	SS_1518	1	CA	CC30-t012-	MSSA	0	0	0	0	0	1	0	1	1	0	0	0	0	0	0	0	0	0	0	0	0	0	0	0	0	0	0	0	0	0	0	0	0	0
	1754	Mu 26	SS_1519	1		CC15-t084-	MSSA	0	0	1	0	0	1	0	1	1	0	0	0	0	0	0	0	0	0	0	0	0	0	0	0	0	0	0	0	0	0	0	0	0	0
	1755	Mu 27	SS_1520	1	CA	CC30-t17111-	MSSA	0	0	0	0	0	1	0	1	1	0	0	0	0	0	0	0	0	0	0	0	0	0	0	0	0	0	0	0	0	0	0	0	0	0
	1756	Mu 28	SS_1521	1		CC45-t7119-	MSSA	0	1	0	1	0	1	0	1	1	0	0	0	0	0	0	0	0	0	0	0	0	0	0	0	0	0	0	0	0	0	0	0	0	0
	1757	Mu 29	SS_1522	1	CA	CC30-t012-	MSSA	0	0	0	0	0	0	0	0	0	0	0	0	0	0	0	0	0	0	0	0	0	0	0	0	0	0	0	0	0	0	0	0	0	0
	1758	Mu 30	SS_1523	1	CA	CC30-t012-	MSSA	0	0	0	0	0	0	0	0	0	0	0	0	0	0	0	0	0	0	0	0	0	0	0	0	0	0	0	0	0	0	0	0	0	0
	1759	Mu 31	SS_1524	0	CA	CC30-t018-	MSSA	0	0	0	1	0	1	0	1	1	0	0	0	0	0	0	0	0	0	0	0	0	0	0	0	0	0	0	0	0	0	0	0	0	0
	1760	Mu 32	SS_1525	1	CA	CC59-t216-	MSSA	0	0	1	0	0	1	0	1	1	0	0	0	0	0	0	0	0	0	0	0	0	0	0	0	0	0	0	0	0	0	0	0	0	0
	1761	Mu 33	SS_1526	1	CA	CC30-t012-	MSSA	0	0	1	1	0	1	0	1	1	0	0	0	0	0	0	0	0	0	0	0	0	0	0	0	1	1	1	0	0	0	0	0	0	0
	1762	Mu 34	SS_1527	1	CA	CC8-t190-	MSSA	1	0	1	0	0	1	0	1	1	0	0	0	0	0	0	0	0	0	0	0	0	0	0	0	0	0	0	0	0	0	0	0	0	0
	1763	Mu 36	SS_1528	1	HA	CC22-t1977-	MSSA	0	0	1	0	0	1	0	1	1	0	0	0	0	0	0	0	0	0	0	0	0	0	0	0	1	1	1	0	0	0	0	0	0	0
	1764	Mu 37	SS_1529	1		CC45-t015-	MSSA	0	0	0	1	0	1	0	1	1	0	0	0	0	0	0	0	0	0	0	0	0	0	0	0	0	0	0	0	0	0	0	0	0	0
	1765	Mu 38	SS_1530	1		CC121-t435-	MSSA	0	0	0	0	0	1	0	1	1	0	0	0	0	0	0	0	0	0	0	0	0	0	0	0	0	0	0	0	0	0	0	0	0	0
	1766	Mu 39	SS_1531	0	HA	CC5-t450-	MSSA	0	0	1	0	1	1	0	1	1	0	0	0	0	0	0	0	0	0	0	1	1	1	0	0	0	0	0	0	0	0	0	0	0	0
	1768	Mu 42	SS_1533	1	HA	CC5-t450-	MSSA	0	0	0	0	0	0	0	0	0	0	0	0	0	0	0	0	0	0	0	0	0	0	0	0	0	0	0	0	0	0	0	0	0	0
	1769	Mu 44	SS_1534	1	CA	CC30-t433-	MSSA	0	0	0	1	0	1	0	1	1	0	0	0	0	0	0	0	0	0	0	0	0	0	0	0	0	0	0	0	0	0	0	0	0	0
	1771	Mu 47	SS_1536	1		CC45-t17113-	MSSA	0	0	0	0	0	1	0	1	1	0	0	0	0	0	0	0	0	0	0	0	0	0	0	0	0	0	0	0	0	0	0	0	0	0
	1772	Mu 49	SS_1537	1	HA	CC22-t005-	MSSA	0	1	0	0	0	1	0	1	1	0	0	0	0	0	0	0	0	0	0	0	0	0	0	0	0	0	0	0	0	0	0	0	0	0
	1773	Mu 52	SS_1538	1		CC15-t084-	MSSA	0	0	0	1	0	1	0	1	1	0	0	0	0	0	0	0	0	0	0	0	0	0	0	0	0	0	0	0	0	0	0	0	0	0
	1774	Mu 53	SS_1539	1	HA	CC22-t005-	MSSA	0	0	0	1	0	1	0	1	1	0	0	0	0	0	0	0	0	0	0	0	0	0	0	0	0	0	0	0	0	0	0	0	0	0
	1775	Mu 54	SS_1540	0	CA	CC59-t216-	MSSA	0	0	1	0	0	1	0	1	1	0	0	0	0	0	0	0	0	0	0	0	0	0	0	0	0	0	0	0	0	0	0	0	0	0
	1777	Mu 57	SS_1542	1	CA	CC30-t6981-	MSSA	0	1	0	1	0	1	1	1	1	0	0	0	0	0	0	0	0	0	0	0	0	0	0	0	0	0	0	0	0	0	0	0	0	0
	1778	Mu 58	SS_1543	1	CA	CC8-t520-	MSSA	0	1	0	0	1	1	0	1	1	0	0	0	0	0	0	0	0	0	0	1	1	0	0	0	0	0	0	0	0	0	0	0	0	0
	1779	Mu 59	SS_1544	1		CC188-t189-	MSSA	0	1	0	1	0	1	0	1	1	0	0	0	0	0	0	0	0	0	0	0	0	0	0	0	0	0	0	0	0	0	0	0	0	0
	1780	Mu 61	SS_1545	1		CC45-t073-	MSSA	0	1	1	0	0	1	0	1	1	0	0	0	0	0	0	0	0	0	0	0	0	0	0	0	0	0	0	0	0	0	0	0	0	0
	1781	Mu 62	SS_1546	1		CC7-t091-	MSSA	0	1	0	0	0	1	0	1	1	0	0	0	0	0	0	0	0	0	0	0	0	0	0	0	0	0	0	0	0	0	0	0	0	0
	1782	Mu 63	SS_1547	0		CC15-t084-	MSSA	0	1	0	0	0	1	0	1	1	0	0	0	0	0	0	0	0	0	0	0	0	0	0	0	0	0	0	0	0	0	0	0	0	0
	1783	Mu 65	SS_1548	0		CC72-t148-	MSSA	0	1	0	1	1	1	0	1	1	0	0	0	0	0	1	1	1	1	0	0	0	0	0	0	1	1	1	0	1	0	0	0	0	0
	1784	Mu 66	SS_1549	1		CC45-t16999-	MSSA	0	1	0	1	0	1	0	1	1	0	0	0	0	0	0	0	0	0	0	0	0	0	0	0	0	0	0	0	0	0	0	0	0	0
	1785	Mu 67	SS_1550	1		CC7-t091-	MSSA	0	1	1	1	0	1	0	1	1	0	0	0	0	0	0	0	0	0	0	0	0	0	0	0	0	0	0	0	0	0	0	0	0	0
	1786	Mu 68	SS_1551	1	CA	CC30-t122-	MSSA	0	1	0	1	0	1	0	1	1	0	0	0	0	0	0	0	0	0	0	0	0	0	0	0	0	0	0	0	0	0	0	0	0	0
	1787	Mu 69	SS_1552	1		CC97-t359-	MSSA	0	1	1	1	0	0	0	0	0	0	0	0	0	0	0	0	0	0	0	0	0	0	0	0	0	0	0	0	0	0	0	0	0	0
	1788	Mu 70	SS_1553	1	CA	CC30-t012-	MSSA	0	1	0	1	0	1	0	1	1	0	0	0	0	0	0	0	0	0	0	0	0	0	0	0	0	0	0	0	0	0	0	0	0	0
	1790	Mu 72	SS_1555	1	CA	CC8-t8264-	MSSA	0	1	1	1	0	0	0	0	0	0	0	0	0	0	0	0	0	0	0	0	0	0	0	0	0	0	0	0	0	0	0	0	0	0
	1791	Mu 73	SS_1556	0	HA	CC5-t002-	MSSA	0	1	0	1	0	1	0	1	1	0	0	0	0	0	0	0	0	0	0	0	0	0	0	0	0	0	0	0	0	0	0	0	0	0
	1792	Mu 74	SS_1557	0	CA	CC30-t012-	MSSA	0	1	0	1	0	1	0	1	1	0	0	0	0	0	0	0	0	0	0	0	0	0	0	0	0	0	0	0	0	0	0	0	0	0
	1793	Mu 75	SS_1558	1	HA	CC22-t17000-	MSSA	0	1	1	1	0	1	0	1	1	0	0	0	0	0	0	0	0	0	0	0	0	0	0	0	0	0	0	0	0	0	0	0	0	0
	1794	Mu 76	SS_1559	1		CC433-t318-	MSSA	0	0	1	1	0	0	0	0	0	0	0	0	0	0	0	0	0	0	0	0	0	0	0	0	1	1	1	0	0	0	0	0	0	0
	1795	Mu 77	SS_1560	1		CC7-t091-	MSSA	0	1	1	1	0	1	0	1	1	0	0	0	0	0	0	0	0	0	0	0	0	0	0	0	0	0	0	0	0	0	0	0	0	0
	1797	Mu 79	SS_1562	1	HA	CC22-t005-	MSSA	0	0	0	1	0	0	0	0	0	0	0	0	0	0	0	0	0	0	0	0	0	0	0	0	0	0	0	0	0	0	0	0	0	0
	1798	Mu 80	SS_1563	0	CA	CC8-t024-	MSSA	0	0	0	1	0	1	0	1	1	0	0	0	0	0	0	0	0	0	0	0	0	0	0	0	0	0	0	0	0	0	0	0	0	0
	1799	Mu 81	SS_1564	0	HA	CC5-t003-IIa	MRSA	1	0	0	1	1	1	1	1	1	1	1	1	1	1	0	0	0	0	0	1	1	0	0	0	1	1	1	1	0	0	0	0	0	0
	1800	Mu 82	SS_1565	0		CC7-t091-	MSSA	0	0	0	1	0	0	0	0	0	0	0	0	0	0	0	0	0	0	0	0	0	0	0	0	0	0	0	0	0	0	0	0	0	0
	1801	Mu 83	SS_1566	1		CC7-t091-	MSSA	0	1	1	1	0	1	0	1	1	0	0	0	0	0	0	0	0	0	0	0	0	0	0	0	0	0	0	0	0	0	0	0	0	0
	1802	Mu 84	SS_1567	1		CC15-t084-	MSSA	0	1	0	1	0	1	0	1	1	0	0	0	0	0	0	0	0	0	0	0	0	0	0	0	0	0	0	0	0	0	0	0	0	0
	1803	Mu 85	SS_1568	1		CC15-t774-	MSSA	0	1	0	1	0	1	0	1	1	0	0	0	0	0	0	0	0	0	0	0	0	0	0	0	0	0	0	0	0	0	0	0	0	0
	1804	Mu 86	SS_1569	0	HA	CC5-t003-	MSSA	0	1	0	0	1	1	0	1	1	0	0	0	0	0	0	0	0	0	0	1	1	0	0	0	1	1	1	1	0	0	0	0	0	0
	1805	Mu 87	SS_1570	0	HA	CC5-t002-	MSSA	0	1	0	1	0	0	0	0	0	0	0	0	0	0	0	0	0	0	0	0	0	0	0	0	0	0	0	0	0	0	0	0	0	0
	1806	Mu 88	SS_1571	1	HA	CC5-t002-	MSSA	0	1	0	1	0	0	0	0	0	0	0	0	0	0	0	0	0	0	0	0	0	0	0	0	0	0	0	0	0	0	0	0	0	0
	1807	Mu 89	SS_1572	1		CC97-t521-	MSSA	0	0	1	1	0	1	0	1	1	0	0	0	0	0	0	0	0	0	0	0	0	0	0	0	0	0	0	0	0	0	0	0	0	0
	1808	Mu 91	SS_1573	0	CA	CC59-t216-	MSSA	0	0	1	0	0	1	0	1	1	0	0	0	0	0	0	0	0	0	0	0	0	0	0	0	0	0	0	0	0	0	0	0	0	0
	1809	Mu 92	SS_1574	0		CC45-t17112-	MSSA	0	0	0	0	0	1	0	1	1	0	0	0	0	0	0	0	0	0	0	0	0	0	0	0	0	0	0	0	0	0	0	0	0	0
	1810	Mu 93	SS_1575	0		CC34-t1758-	MSSA	0	0	0	1	0	1	0	1	1	0	0	0	0	0	0	0	0	0	0	0	0	0	0	0	0	0	0	0	0	0	0	0	0	0
	1811	Mu 94	SS_1576	0	CA	CC30-t342-	MSSA	0	0	0	1	0	1	0	1	1	0	0	0	0	0	0	0	0	0	0	0	0	0	0	0	1	1	1	1	0	0	0	0	0	0
	1812	Mu 95	SS_1577	1		CC97-t3380-	MSSA	0	0	1	1	0	1	0	1	1	0	0	0	0	0	0	0	0	0	0	0	0	0	0	0	0	0	0	0	0	0	0	0	0	0
	1815	Mu 98	SS_1580	0	HA	CC5-t242-IVa	MRSA	1	0	0	0	0	1	1	1	1	1	1	1	1	1	0	0	0	0	0	0	0	0	0	0	0	0	0	0	0	0	0	0	0	0
	1816	Mu 99	SS_1581	1	HA	CC22-t3861-IVh	MRSA	1	0	1	0	1	1	1	1	1	1	1	1	1	1	0	0	0	0	0	0	0	0	0	0	0	1	1	1	1	0	0	0	0	0
	1817	Mu 100	SS_1582	1	HA	CC22-t3861-IVh	MRSA	1	0	1	0	1	1	1	1	1	1	1	1	1	1	0	0	0	0	0	1	1	0	0	0	1	1	1	1	0	0	0	0	0	0
	1818	Mu 101	SS_1583	0		CC45-t6704-	MSSA	0	0	1	0	0	1	0	1	1	0	0	0	0	0	0	0	0	0	0	0	0	0	0	0	1	1	1	0	0	0	0	0	0	0
	1819	Mu 102	SS_1584	1	HA	CC22-t005-	MSSA	0	0	1	0	0	0	0	0	0	0	0	0	0	0	0	0	0	0	0	0	0	0	0	0	0	0	0	0	0	0	0	0	0	0
	1820	Mu 103	SS_1585	1		CC121-t1195-	MSSA	0	0	1	1	0	0	0	0	0	0	0	0	0	0	0	0	0	0	1	0	0	0	0	0	0	0	0	0	0	0	0	0	0	0
	1821	Mu 104	SS_1586	1	CA	CC59-t216-	MSSA	0	0	1	1	0	0	0	0	0	0	0	0	0	0	0	0	0	0	0	0	0	0	0	0	0	0	0	0	0	0	0	0	0	0
	1822	Mu 105	SS_1587	1	HA	CC22-t005-	MSSA	0	0	1	1	0	1	0	1	1	0	0	0	0	0	0	0	0	0	0	0	0	0	0	0	0	0	0	0	0	0	0	0	0	0
	1823	Mu 106	SS_1588	1		CC121-t2095-	MSSA	0	0	0	1	0	1	0	1	1	0	0	0	0	0	0	0	0	0	0	0	0	0	0	0	0	0	0	0	0	0	0	0	0	0
	1824	Mu 107	SS_1589	1	HA	CC5-t045-	MSSA	0	0	0	0	0	0	0	0	0	0	0	0	0	0	0	0	0	0	0	0	0	0	0	0	0	0	0	0	0	0	0	0	0	0
	1825	Mu 108	SS_1590	1		CC6-t701-	MSSA	0	0	1	0	0	1	0	1	1	0	0	0	0	0	0	0	0	0	0	0	0	0	0	0	0	0	0	0	0	0	0	0	0	0
	1826	Mu 109	SS_1591	1	HA	CC5-t002-	MSSA	0	1	1	1	0	0	0	0	0	0	0	0	0	0	0	0	0	0	0	0	0	0	0	0	0	0	0	0	0	0	0	0	0	0
	1827	Mu 110	SS_1592	1		CC7-t091-	MSSA	0	1	1	1	0	0	0	0	0	0	0	0	0	0	0	0	0	0	0	0	0	0	0	0	0	0	0	0	0	0	0	0	0	0
	1828	Mu 111	SS_1593	1		CC15-t084-	MSSA	0	0	0	1	0	1	0	1	1	0	0	0	0	0	0	0	0	0	0	0	0	0	0	0	0	0	0	0	0	0	0	0	0	0

## Sheet: Table S9
Gene	Non-unique Gene name	Annotation	Number_pos_present_in	Number_neg_present_in	Number_pos_not_present_in	Number_neg_not_present_in	Sensitivity	Specificity	Odds_ratio	Naive_p	-LOG10'	Bonferroni_p	Benjamini_H_p	Max_Pairwise_comparisons	Max_supporting_pairs	Max_opposing_pairs	Best_pairwise_comp_p	Worst_pairwise_comp_p	Phenotype
g03111_00011__g03111	mecA	PBP2a family beta-lactam-resistant peptidoglycan transpeptidase MecA	5	0	1	80	83.3333	100	inf	1.72284e-07	6.76376	0.000343361	8.58403e-05	3	3	0	0.25	0.25	MRSA
g03309_00011__g03309	paaZ	hypothetical protein	5	0	1	80	83.3333	100	inf	1.72284e-07	6.76376	0.000343361	8.58403e-05	3	3	0	0.25	0.25	MRSA
g01732_3_00028__g01732_3	ugpQ	Glycerophosphodiester phosphodiesterase%2C cytoplasmic	5	0	1	80	83.3333	100	inf	1.72284e-07	6.76376	0.000343361	8.58403e-05	3	3	0	0.25	0.25	MRSA
g01402_2_00025__g01402_2	mecR1	Methicillin resistance mecR1 protein	5	0	1	80	83.3333	100	inf	1.72284e-07	6.76376	0.000343361	8.58403e-05	3	3	0	0.25	0.25	MRSA
g02160_00004__g02160	NA	hypothetical protein	5	1	1	79	83.3333	98.75	395	1.02307e-06	5.9901	0.00203897	0.000339829	4	3	1	0.625	0.625	MRSA
g01338_1_00015__g01338_1	NA	hypothetical protein	5	1	1	79	83.3333	98.75	395	1.02307e-06	5.9901	0.00203897	0.000339829	4	3	1	0.625	0.625	MRSA
g01475_1_00011__g01475_1	NA	hypothetical protein	5	2	1	78	83.3333	97.5	195	3.54351e-06	5.45057	0.00706222	0.000706222	4	3	1	0.625	0.625	MRSA
g01517_00007__g01517	hin	DNA-invertase hin	5	2	1	78	83.3333	97.5	195	3.54351e-06	5.45057	0.00706222	0.000706222	4	3	1	0.625	0.625	MRSA
g01654_00008__g01654	hin	DNA-invertase hin	5	2	1	78	83.3333	97.5	195	3.54351e-06	5.45057	0.00706222	0.000706222	4	3	1	0.625	0.625	MRSA
g01490_1_00012__g01490_1	NA	hypothetical protein	5	2	1	78	83.3333	97.5	195	3.54351e-06	5.45057	0.00706222	0.000706222	4	3	1	0.625	0.625	MRSA
g02484_00005__g02484	ermA1	rRNA adenine N-6-methyltransferase	6	2	3	75	66.6667	97.4026	75	4.68457e-06	5.32933	0.00933635	0.00933635	6	5	1	0.21875	0.21875	MDR
g03662_00011__g03662	NA	hypothetical protein	4	0	2	80	66.6667	100	inf	7.06363e-06	5.15097	0.0140778	0.0012798	2	2	0	0.5	0.5	MRSA
g01419_1_00010__g01419_1	NA	hypothetical protein	5	3	1	77	83.3333	96.25	128.333	9.35011e-06	5.02918	0.0186348	0.0015529	4	3	1	0.625	0.625	MRSA
g02160_00004__g02160	NA	hypothetical protein	5	1	4	76	55.5556	98.7013	95	2.08144e-05	4.68164	0.0414831	0.0126509	4	3	1	0.625	0.625	MDR
g01338_1_00015__g01338_1	NA	hypothetical protein	5	1	4	76	55.5556	98.7013	95	2.08144e-05	4.68164	0.0414831	0.0126509	4	3	1	0.625	0.625	MDR
g03662_00011__g03662	NA	hypothetical protein	4	0	5	77	44.4444	100	inf	5.93345e-05	4.22669	0.118254	0.0126509	2	2	0	0.5	0.5	MDR
g03015_00011__g03015	ant1	Streptomycin 3''-adenylyltransferase	4	0	5	77	44.4444	100	inf	5.93345e-05	4.22669	0.118254	0.0126509	3	3	0	0.25	0.25	MDR
g03080_00011__g03080	COQ5	2-methoxy-6-polyprenyl-1%2C4-benzoquinol methylase%2C mitochondrial	4	0	5	77	44.4444	100	inf	5.93345e-05	4.22669	0.118254	0.0126509	3	3	0	0.25	0.25	MDR
g01530_00003__g01530	xerC	Tyrosine recombinase XerC	7	9	2	68	77.7778	88.3117	26.4444	6.20627e-05	4.20717	0.123691	0.0126509	6	5	1	0.21875	0.21875	MDR
g01475_1_00011__g01475_1	NA	hypothetical protein	5	2	4	75	55.5556	97.4026	46.875	6.98243e-05	4.15599	0.13916	0.0126509	5	3	2	1	1	MDR
g01517_00007__g01517	hin	DNA-invertase hin	5	2	4	75	55.5556	97.4026	46.875	6.98243e-05	4.15599	0.13916	0.0126509	5	3	2	1	1	MDR
g01654_00008__g01654	hin	DNA-invertase hin	5	2	4	75	55.5556	97.4026	46.875	6.98243e-05	4.15599	0.13916	0.0126509	5	3	2	1	1	MDR
g01490_1_00012__g01490_1	NA	hypothetical protein	5	2	4	75	55.5556	97.4026	46.875	6.98243e-05	4.15599	0.13916	0.0126509	5	3	2	1	1	MDR
g01565_00002__g01565	xerC	Tyrosine recombinase XerC	7	11	2	66	77.7778	85.7143	21	0.000164224	3.78456	0.327297	0.022497	6	5	1	0.21875	0.21875	MDR
g01727_00009__g01727	NA	hypothetical protein	8	34	26	18	23.5294	34.6154	0.162896	0.000173111	3.76167	0.345011	0.345011	5	3	4	0.375	1	hemolysis
g01419_1_00010__g01419_1	NA	hypothetical protein	5	3	4	74	55.5556	96.1039	30.8333	0.000178391	3.74863	0.355532	0.022497	5	3	2	1	1	MDR
g03835_00011__g03835	NA	hypothetical protein	3	0	3	80	50	100	inf	0.000195427	3.70902	0.389486	0.0278204	2	2	0	0.5	0.5	MRSA
g01904_1_00013__g01904_1	NA	hypothetical protein	3	0	3	80	50	100	inf	0.000195427	3.70902	0.389486	0.0278204	2	2	0	0.5	0.5	MRSA
g01911_1_00016__g01911_1	NA	hypothetical protein	9	27	0	50	100	64.9351	inf	0.000204723	3.68883	0.408013	0.022497	5	5	0	0.0625	0.0625	MDR
g03734_00011__g03734	NA	hypothetical protein	4	3	2	77	66.6667	96.25	51.3333	0.000232904	3.63282	0.464178	0.0309452	3	2	1	1	1	MRSA
g01940_00009__g01940	NA	hypothetical protein	0	49	9	28	0	36.3636	0	0.000270527	3.56779	0.53916	0.022497	5	0	5	0.0625	0.0625	MDR
g02857_00011__g02857	NA	hypothetical protein	0	49	9	28	0	36.3636	0	0.000270527	3.56779	0.53916	0.022497	5	0	5	0.0625	0.0625	MDR
g03207_00011__g03207	maa	Maltose O-acetyltransferase	0	49	9	28	0	36.3636	0	0.000270527	3.56779	0.53916	0.022497	5	0	5	0.0625	0.0625	MDR
g02292_00010__g02292	NA	hypothetical protein	0	49	9	28	0	36.3636	0	0.000270527	3.56779	0.53916	0.022497	5	0	5	0.0625	0.0625	MDR
g03152_00011__g03152	vatD	Streptogramin A acetyltransferase	9	28	0	49	100	63.6364	inf	0.000270527	3.56779	0.53916	0.022497	5	5	0	0.0625	0.0625	MDR
g02911_00011__g02911	NA	hypothetical protein	9	28	0	49	100	63.6364	inf	0.000270527	3.56779	0.53916	0.022497	5	5	0	0.0625	0.0625	MDR
g02898_00011__g02898	NA	hypothetical protein	9	28	0	49	100	63.6364	inf	0.000270527	3.56779	0.53916	0.022497	5	5	0	0.0625	0.0625	MDR
g03111_00011__g03111	mecA	PBP2a family beta-lactam-resistant peptidoglycan transpeptidase MecA	4	1	5	76	44.4444	98.7013	60.8	0.000282201	3.54944	0.562426	0.022497	3	2	1	1	1	MDR
g03309_00011__g03309	paaZ	hypothetical protein	4	1	5	76	44.4444	98.7013	60.8	0.000282201	3.54944	0.562426	0.022497	3	2	1	1	1	MDR
g01732_3_00028__g01732_3	ugpQ	Glycerophosphodiester phosphodiesterase%2C cytoplasmic	4	1	5	76	44.4444	98.7013	60.8	0.000282201	3.54944	0.562426	0.022497	3	2	1	1	1	MDR
g01402_2_00025__g01402_2	mecR1	Methicillin resistance mecR1 protein	4	1	5	76	44.4444	98.7013	60.8	0.000282201	3.54944	0.562426	0.022497	3	2	1	1	1	MDR
g01619_1_00013__g01619_1	NA	hypothetical protein	26	19	8	33	76.4706	63.4615	5.64474	0.000377247	3.42337	0.751853	0.37265	4	3	3	0.625	0.625	hemolysis
g01384_00004__g01384	entG	Enterotoxin type G	8	21	1	56	88.8889	72.7273	21.3333	0.000553797	3.25665	1	0.0398986	7	6	1	0.125	0.125	MDR
g03072_00011__g03072	NA	hypothetical protein	0	14	34	38	0	73.0769	0	0.000560939	3.25108	1	0.37265	5	0	5	0.0625	0.0625	hemolysis
g01329_2_00005__g01329_2	gloB	Hydroxyacylglutathione hydrolase	3	1	3	79	50	98.75	79	0.000760517	3.11889	1	0.0842061	3	2	1	1	1	MRSA
g01446_1_00010__g01446_1	NA	IS3 family transposase ISSau4	3	1	3	79	50	98.75	79	0.000760517	3.11889	1	0.0842061	3	2	1	1	1	MRSA
g02664_00010__g02664	NA	hypothetical protein	3	1	3	79	50	98.75	79	0.000760517	3.11889	1	0.0842061	2	2	0	0.5	0.5	MRSA
g02132_00003__g02132	NA	hypothetical protein	9	32	0	45	100	58.4416	inf	0.000761854	3.11813	1	0.0398986	5	5	0	0.0625	0.0625	MDR
g02821_00008__g02821	NA	hypothetical protein	22	13	13	38	62.8571	74.5098	4.94675	0.000762744	3.11762	1	1	14	11	5	0.057373	0.42395	biofilm
g01904_1_00013__g01904_1	NA	hypothetical protein	3	0	6	77	33.3333	100	inf	0.000820793	3.08577	1	0.0398986	2	2	0	0.5	0.5	MDR
g02527_2_00016__g02527_2	kdpD	Sensor protein KdpD	3	0	6	77	33.3333	100	inf	0.000820793	3.08577	1	0.0398986	2	2	0	0.5	0.5	MDR
g01579_2_00019__g01579_2	kdpA	Potassium-transporting ATPase potassium-binding subunit	3	0	6	77	33.3333	100	inf	0.000820793	3.08577	1	0.0398986	2	2	0	0.5	0.5	MDR
g03109_00011__g03109	kdpB	Potassium-transporting ATPase ATP-binding subunit	3	0	6	77	33.3333	100	inf	0.000820793	3.08577	1	0.0398986	2	2	0	0.5	0.5	MDR
g01589_2_00019__g01589_2	kdpC	Potassium-transporting ATPase KdpC subunit	3	0	6	77	33.3333	100	inf	0.000820793	3.08577	1	0.0398986	2	2	0	0.5	0.5	MDR
g02968_00011__g02968	NA	hypothetical protein	3	0	6	77	33.3333	100	inf	0.000820793	3.08577	1	0.0398986	2	2	0	0.5	0.5	MDR
g02245_00010__g02245	prkC	hypothetical protein	3	0	6	77	33.3333	100	inf	0.000820793	3.08577	1	0.0398986	2	2	0	0.5	0.5	MDR
g02651_00011__g02651	NA	hypothetical protein	3	0	6	77	33.3333	100	inf	0.000820793	3.08577	1	0.0398986	2	2	0	0.5	0.5	MDR
g02298_00010__g02298	Int-Tn	Transposase from transposon Tn916	3	0	6	77	33.3333	100	inf	0.000820793	3.08577	1	0.0398986	2	2	0	0.5	0.5	MDR
g02752_00009__g02752	NA	hypothetical protein	3	0	6	77	33.3333	100	inf	0.000820793	3.08577	1	0.0398986	2	2	0	0.5	0.5	MDR
g01294_2_00033__g01294_2	irrE	Radiation response metalloprotease IrrE	3	0	6	77	33.3333	100	inf	0.000820793	3.08577	1	0.0398986	2	2	0	0.5	0.5	MDR
g02905_00011__g02905	NA	hypothetical protein	3	0	6	77	33.3333	100	inf	0.000820793	3.08577	1	0.0398986	2	2	0	0.5	0.5	MDR
g01868_00010__g01868	NA	hypothetical protein	3	0	6	77	33.3333	100	inf	0.000820793	3.08577	1	0.0398986	2	2	0	0.5	0.5	MDR
g03220_00011__g03220	glkA	Glucokinase	3	0	6	77	33.3333	100	inf	0.000820793	3.08577	1	0.0398986	2	2	0	0.5	0.5	MDR
g01718_00008__g01718	NA	hypothetical protein	7	0	27	52	20.5882	100	inf	0.00100119	2.99948	1	0.444825	6	6	0	0.03125	0.03125	hemolysis
g02706_00008__g02706	NA	hypothetical protein	6	23	0	57	100	71.25	inf	0.00101035	2.99553	1	0.10598	3	3	0	0.25	0.25	MRSA
g01305_00007__g01305	NA	hypothetical protein	5	13	1	67	83.3333	83.75	25.7692	0.0012787	2.89323	1	0.127423	4	3	1	0.625	0.625	MRSA
g01291_00008__g01291	NA	hypothetical protein	6	25	0	55	100	68.75	inf	0.00156604	2.8052	1	0.148625	4	4	0	0.125	0.125	MRSA
g01425_3_00027__g01425_3	NA	hypothetical protein	1	15	34	36	2.85714	70.5882	0.0705882	0.00157914	2.80158	1	1	12	1	11	0.00634766	0.00634766	biofilm
g02683_00010__g02683	NA	hypothetical protein	2	19	32	33	5.88235	63.4615	0.108553	0.00159162	2.79816	1	0.444825	8	2	6	0.289062	0.289062	hemolysis
g01232_1_00006__g01232_1	entA	Enterotoxin type A	12	37	22	15	35.2941	28.8462	0.22113	0.00166263	2.77921	1	0.444825	8	4	7	0.0703125	1	hemolysis
g01232_2_00024__g01232_2	entD	Enterotoxin type D	12	37	22	15	35.2941	28.8462	0.22113	0.00166263	2.77921	1	0.444825	7	3	6	0.125	1	hemolysis
g01726_00010__g01726	NA	hypothetical protein	5	14	1	66	83.3333	82.5	23.5714	0.00171477	2.76579	1	0.155343	3	3	1	0.25	1	MRSA
g03734_00011__g03734	NA	hypothetical protein	4	3	5	74	44.4444	96.1039	19.7333	0.00178517	2.74832	1	0.0847106	4	2	2	1	1	MDR
g01584_00009__g01584	hin	DNA-invertase hin	17	43	17	9	50	17.3077	0.209302	0.00178555	2.74823	1	0.444825	15	5	12	0.0351562	0.301758	hemolysis
g02197_1_00011__g02197_1	NA	hypothetical protein	4	22	31	29	11.4286	56.8627	0.170088	0.00180476	2.74358	1	1	12	1	11	0.00634766	0.00634766	biofilm
g02447_00010__g02447	NA	hypothetical protein	8	30	26	22	23.5294	42.3077	0.225641	0.00206062	2.686	1	0.456313	10	8	6	0.109375	0.753906	hemolysis
g02205_00009__g02205	NA	hypothetical protein	7	18	2	59	77.7778	76.6234	11.4722	0.00206086	2.68595	1	0.0955185	4	3	2	0.625	1	MDR
g02212_00010__g02212	NA	hypothetical protein	9	37	0	40	100	51.9481	inf	0.0029904	2.52427	1	0.116766	5	5	0	0.0625	0.0625	MDR
g03325_00011__g03325	ohrR	Organic hydroperoxide resistance transcriptional regulator	6	13	3	64	66.6667	83.1169	9.84615	0.00307992	2.51146	1	0.116766	7	5	3	0.453125	1	MDR
g02361_00010__g02361	acuI	putative acrylyl-CoA reductase AcuI	6	13	3	64	66.6667	83.1169	9.84615	0.00307992	2.51146	1	0.116766	7	5	3	0.453125	1	MDR
g01329_2_00005__g01329_2	gloB	Hydroxyacylglutathione hydrolase	3	1	6	76	33.3333	98.7013	38	0.00310517	2.50791	1	0.116766	3	2	1	1	1	MDR
g01563_2_00007__g01563_2	NA	hypothetical protein	3	1	6	76	33.3333	98.7013	38	0.00310517	2.50791	1	0.116766	3	2	1	1	1	MDR
g01741_2_00003__g01741_2	kdpE	KDP operon transcriptional regulatory protein KdpE	3	1	6	76	33.3333	98.7013	38	0.00310517	2.50791	1	0.116766	3	2	1	1	1	MDR
g03122_00011__g03122	bcgIA	Restriction enzyme BgcI subunit alpha	3	1	6	76	33.3333	98.7013	38	0.00310517	2.50791	1	0.116766	3	2	1	1	1	MDR
g02933_00011__g02933	bcgIB	Restriction enzyme BgcI subunit beta	3	1	6	76	33.3333	98.7013	38	0.00310517	2.50791	1	0.116766	3	2	1	1	1	MDR
g02664_00010__g02664	NA	hypothetical protein	3	1	6	76	33.3333	98.7013	38	0.00310517	2.50791	1	0.116766	2	2	1	0.5	1	MDR
g02002_00008__g02002	NA	hypothetical protein	3	1	6	76	33.3333	98.7013	38	0.00310517	2.50791	1	0.116766	2	2	1	0.5	1	MDR
g03902_00011__g03902	NA	hypothetical protein	1	14	34	37	2.85714	72.549	0.0777311	0.00311305	2.50681	1	1	12	1	11	0.00634766	0.00634766	biofilm
g02776_00006__g02776	NA	hypothetical protein	1	15	33	37	2.94118	71.1538	0.0747475	0.00345141	2.462	1	0.515977	5	1	4	0.375	0.375	hemolysis
g03286_00011__g03286	dtd	D-aminoacyl-tRNA deacylase	4	80	2	0	66.6667	0	0	0.00410397	2.3868	1	0.217283	1	0	1	1	1	MRSA
g02176_2_00007__g02176_2	ricR	hypothetical protein	2	0	4	80	33.3333	100	inf	0.00410397	2.3868	1	0.217283	1	1	0	1	1	MRSA
g01694_2_00006__g01694_2	glpE	Thiosulfate sulfurtransferase GlpE	2	0	4	80	33.3333	100	inf	0.00410397	2.3868	1	0.217283	1	1	0	1	1	MRSA
g01446_2_00011__g01446_2	NA	IS3 family transposase ISSau4	2	0	4	80	33.3333	100	inf	0.00410397	2.3868	1	0.217283	1	1	0	1	1	MRSA
g03869_00011__g03869	NA	hypothetical protein	2	0	4	80	33.3333	100	inf	0.00410397	2.3868	1	0.217283	1	1	0	1	1	MRSA
g03154_00011__g03154	NA	hypothetical protein	2	0	4	80	33.3333	100	inf	0.00410397	2.3868	1	0.217283	1	1	0	1	1	MRSA
g02131_2_00017__g02131_2	mecI	Methicillin resistance regulatory protein MecI	2	0	4	80	33.3333	100	inf	0.00410397	2.3868	1	0.217283	1	1	0	1	1	MRSA
g02912_00011__g02912	nagC	N-acetylglucosamine repressor	2	0	4	80	33.3333	100	inf	0.00410397	2.3868	1	0.217283	1	1	0	1	1	MRSA
g02922_00011__g02922	NA	hypothetical protein	2	0	4	80	33.3333	100	inf	0.00410397	2.3868	1	0.217283	1	1	0	1	1	MRSA
g03509_00011__g03509	NA	IS3 family transposase ISSau4	2	0	4	80	33.3333	100	inf	0.00410397	2.3868	1	0.217283	1	1	0	1	1	MRSA
g02957_00011__g02957	NA	hypothetical protein	2	0	4	80	33.3333	100	inf	0.00410397	2.3868	1	0.217283	1	1	0	1	1	MRSA
g03392_00011__g03392	NA	hypothetical protein	2	0	4	80	33.3333	100	inf	0.00410397	2.3868	1	0.217283	1	1	0	1	1	MRSA
g03249_00011__g03249	NA	hypothetical protein	2	0	4	80	33.3333	100	inf	0.00410397	2.3868	1	0.217283	1	1	0	1	1	MRSA
g03528_00011__g03528	dtd	D-aminoacyl-tRNA deacylase	2	0	4	80	33.3333	100	inf	0.00410397	2.3868	1	0.217283	1	1	0	1	1	MRSA
g03371_00011__g03371	NA	hypothetical protein	2	0	4	80	33.3333	100	inf	0.00410397	2.3868	1	0.217283	1	1	0	1	1	MRSA
g01911_1_00016__g01911_1	NA	hypothetical protein	6	30	0	50	100	62.5	inf	0.00414287	2.3827	1	0.217283	3	3	0	0.25	0.25	MRSA
g02161_00010__g02161	NA	hypothetical protein	1	48	8	29	11.1111	37.6623	0.0755208	0.0043844	2.35809	1	0.158875	6	1	6	0.03125	0.21875	MDR
g02375_00010__g02375	NA	hypothetical protein	1	48	8	29	11.1111	37.6623	0.0755208	0.0043844	2.35809	1	0.158875	6	1	6	0.03125	0.21875	MDR
g03513_00011__g03513	NA	hypothetical protein	12	71	3	0	80	0	0	0.00444596	2.35203	1	1	3	0	3	0.25	0.25	Galleria
g01253_2_00002__g01253_2	NA	hypothetical protein	5	9	4	68	55.5556	88.3117	9.44444	0.00488789	2.31088	1	0.170905	7	4	3	1	1	MDR
g02739_00003__g02739	NA	hypothetical protein	5	9	4	68	55.5556	88.3117	9.44444	0.00488789	2.31088	1	0.170905	2	2	1	0.5	1	MDR
g01940_00009__g01940	NA	hypothetical protein	0	49	6	31	0	38.75	0	0.00494472	2.30586	1	0.218996	3	0	3	0.25	0.25	MRSA
g02857_00011__g02857	NA	hypothetical protein	0	49	6	31	0	38.75	0	0.00494472	2.30586	1	0.218996	3	0	3	0.25	0.25	MRSA
g03207_00011__g03207	maa	Maltose O-acetyltransferase	0	49	6	31	0	38.75	0	0.00494472	2.30586	1	0.218996	3	0	3	0.25	0.25	MRSA
g02292_00010__g02292	NA	hypothetical protein	0	49	6	31	0	38.75	0	0.00494472	2.30586	1	0.218996	3	0	3	0.25	0.25	MRSA
g03152_00011__g03152	vatD	Streptogramin A acetyltransferase	6	31	0	49	100	61.25	inf	0.00494472	2.30586	1	0.218996	3	3	0	0.25	0.25	MRSA
g02911_00011__g02911	NA	hypothetical protein	6	31	0	49	100	61.25	inf	0.00494472	2.30586	1	0.218996	3	3	0	0.25	0.25	MRSA
g02898_00011__g02898	NA	hypothetical protein	6	31	0	49	100	61.25	inf	0.00494472	2.30586	1	0.218996	3	3	0	0.25	0.25	MRSA
g01771_00010__g01771	NA	hypothetical protein	5	22	30	29	14.2857	56.8627	0.219697	0.00495173	2.30524	1	1	13	2	11	0.0224609	0.0224609	biofilm
g02103_1_00019__g02103_1	NA	hypothetical protein	12	5	22	47	35.2941	90.3846	5.12727	0.0052357	2.28103	1	0.515977	9	5	5	1	1	hemolysis
g03099_00011__g03099	cna	Collagen adhesin	0	10	34	42	0	80.7692	0	0.00527511	2.27777	1	0.515977	5	0	5	0.0625	0.0625	hemolysis
g01422_00007__g01422	NA	hypothetical protein	19	44	15	8	55.8824	15.3846	0.230303	0.00553547	2.25685	1	0.515977	7	5	6	0.125	0.453125	hemolysis
g03914_00011__g03914	NA	hypothetical protein	7	1	27	51	20.5882	98.0769	13.2222	0.00561429	2.25071	1	0.515977	4	3	1	0.625	0.625	hemolysis
g02072_00010__g02072	NA	hypothetical protein	6	15	3	62	66.6667	80.5195	8.26667	0.00570968	2.24339	1	0.189433	4	3	2	0.625	1	MDR
g03049_00011__g03049	NA	hypothetical protein	4	5	5	72	44.4444	93.5065	11.52	0.005798	2.23672	1	0.189433	5	3	2	1	1	MDR
g03834_00011__g03834	NA	hypothetical protein	4	5	5	72	44.4444	93.5065	11.52	0.005798	2.23672	1	0.189433	4	3	3	0.625	0.625	MDR
g02453_00011__g02453	entD	Enterotoxin type D	4	5	5	72	44.4444	93.5065	11.52	0.005798	2.23672	1	0.189433	4	3	3	0.625	0.625	MDR
g01246_00004__g01246	NA	hypothetical protein	16	40	18	12	47.0588	23.0769	0.266667	0.00585264	2.23265	1	0.515977	13	5	10	0.0922852	0.581055	hemolysis
g02706_00008__g02706	NA	hypothetical protein	7	22	2	55	77.7778	71.4286	8.75	0.00597072	2.22397	1	0.19193	3	3	2	0.25	1	MDR
g03082_00011__g03082	NA	hypothetical protein	2	16	32	36	5.88235	69.2308	0.140625	0.00618375	2.20875	1	0.515977	7	2	5	0.453125	0.453125	hemolysis
g03488_00011__g03488	NA	hypothetical protein	1	13	33	39	2.94118	75	0.0909091	0.00671147	2.17318	1	0.515977	2	1	1	1	1	hemolysis
g03820_00011__g03820	NA	hypothetical protein	1	13	33	39	2.94118	75	0.0909091	0.00671147	2.17318	1	0.515977	2	1	1	1	1	hemolysis
g03239_00011__g03239	NA	hypothetical protein	1	13	33	39	2.94118	75	0.0909091	0.00671147	2.17318	1	0.515977	1	1	1	1	1	hemolysis
g03186_00011__g03186	NA	hypothetical protein	1	13	33	39	2.94118	75	0.0909091	0.00671147	2.17318	1	0.515977	2	1	2	0.5	1	hemolysis
g01664_2_00018__g01664_2	ribZ	Riboflavin transporter RibZ	1	13	33	39	2.94118	75	0.0909091	0.00671147	2.17318	1	0.515977	2	1	1	1	1	hemolysis
g03107_00011__g03107	NA	hypothetical protein	1	13	33	39	2.94118	75	0.0909091	0.00671147	2.17318	1	0.515977	1	1	1	1	1	hemolysis
g03454_00011__g03454	panS	Pantothenate precursors transporter PanS	1	13	33	39	2.94118	75	0.0909091	0.00671147	2.17318	1	0.515977	2	1	1	1	1	hemolysis
g02021_00007__g02021	lexA	LexA repressor	1	13	33	39	2.94118	75	0.0909091	0.00671147	2.17318	1	0.515977	6	1	5	0.21875	0.21875	hemolysis
g01619_2_00022__g01619_2	NA	hypothetical protein	13	6	21	46	38.2353	88.4615	4.74603	0.0067578	2.17019	1	0.515977	5	4	3	0.375	1	hemolysis
g03743_00011__g03743	NA	hypothetical protein	7	1	28	50	20	98.0392	12.5	0.00690697	2.16071	1	1	7	6	1	0.125	0.125	biofilm
g01936_00007__g01936	NA	hypothetical protein	3	2	6	75	33.3333	97.4026	18.75	0.00733963	2.13433	1	0.211076	3	2	1	1	1	MDR
g01528_1_00009__g01528_1	NA	hypothetical protein	3	2	6	75	33.3333	97.4026	18.75	0.00733963	2.13433	1	0.211076	3	2	1	1	1	MDR
g01253_1_00032__g01253_1	NA	hypothetical protein	6	16	3	61	66.6667	79.2208	7.625	0.00755335	2.12186	1	0.211076	7	5	3	0.453125	1	MDR
g02665_00010__g02665	fosB	Metallothiol transferase FosB	11	33	23	19	32.3529	36.5385	0.275362	0.00774549	2.11095	1	0.515977	7	6	6	0.125	0.125	hemolysis
g03902_00011__g03902	NA	hypothetical protein	7	8	58	13	10.7692	61.9048	0.196121	0.0077631	2.10997	1	1	12	6	8	0.387695	1	cured
g02204_00010__g02204	NA	hypothetical protein	25	23	9	29	73.5294	55.7692	3.50242	0.00854376	2.06835	1	0.515977	17	11	7	0.332306	0.629059	hemolysis
g01257_00009__g01257	NA	hypothetical protein	3	43	12	28	20	39.4366	0.162791	0.00862352	2.06432	1	1	10	3	8	0.109375	0.34375	Galleria
g01221_00009__g01221	NA	hypothetical protein	3	43	12	28	20	39.4366	0.162791	0.00862352	2.06432	1	1	10	3	8	0.109375	0.34375	Galleria
g01491_00006__g01491	NA	hypothetical protein	3	43	12	28	20	39.4366	0.162791	0.00862352	2.06432	1	1	10	3	8	0.109375	0.34375	Galleria
g02646_00010__g02646	chp	Chemotaxis inhibitory protein	30	28	23	5	56.6038	15.1515	0.232919	0.00883522	2.05378	1	1	10	5	8	0.109375	1	Staphyloxanthin
g01684_00010__g01684	entS	hypothetical protein	9	40	0	37	100	48.0519	inf	0.00885201	2.05296	1	0.211076	3	3	0	0.25	0.25	MDR
g01570_00008__g01570	NA	hypothetical protein	32	34	3	17	91.4286	33.3333	5.33333	0.00905103	2.0433	1	1	3	3	2	0.25	1	biofilm
g02152_2_00019__g02152_2	NA	hypothetical protein	1	47	8	30	11.1111	38.961	0.0797872	0.00910607	2.04067	1	0.211076	6	1	6	0.03125	0.21875	MDR
g02811_00009__g02811	NA	hypothetical protein	16	0	49	21	24.6154	100	inf	0.00915448	2.03837	1	1	6	6	0	0.03125	0.03125	cured
g03071_00011__g03071	NA	hypothetical protein	4	6	5	71	44.4444	92.2078	9.46667	0.00917272	2.0375	1	0.211076	4	3	3	0.625	0.625	MDR
g02448_00010__g02448	NA	hypothetical protein	4	6	5	71	44.4444	92.2078	9.46667	0.00917272	2.0375	1	0.211076	4	3	3	0.625	0.625	MDR
g02345_00011__g02345	NA	hypothetical protein	4	6	5	71	44.4444	92.2078	9.46667	0.00917272	2.0375	1	0.211076	5	3	4	0.375	1	MDR
g03882_00011__g03882	NA	hypothetical protein	4	6	5	71	44.4444	92.2078	9.46667	0.00917272	2.0375	1	0.211076	4	3	3	0.625	0.625	MDR
g02540_00011__g02540	NA	hypothetical protein	4	6	5	71	44.4444	92.2078	9.46667	0.00917272	2.0375	1	0.211076	4	3	3	0.625	0.625	MDR
g02655_00010__g02655	NA	hypothetical protein	0	9	35	42	0	82.3529	0	0.00937955	2.02782	1	1	8	0	8	0.0078125	0.0078125	biofilm
g02699_00006__g02699	sarT	HTH-type transcriptional regulator SarT	9	42	0	35	100	45.4545	inf	0.00937955	2.02782	1	0.211076	5	5	0	0.0625	0.0625	MDR
g01959_1_00015__g01959_1	NA	hypothetical protein	9	42	0	35	100	45.4545	inf	0.00937955	2.02782	1	0.211076	4	4	0	0.125	0.125	MDR
g01291_00008__g01291	NA	hypothetical protein	7	24	2	53	77.7778	68.8312	7.72917	0.00947896	2.02324	1	0.211076	6	5	2	0.21875	0.6875	MDR
g02484_00005__g02484	ermA1	rRNA adenine N-6-methyltransferase	3	5	3	75	50	93.75	15	0.00951784	2.02146	1	0.365518	4	2	2	1	1	MRSA
g03472_00011__g03472	NA	hypothetical protein	3	5	3	75	50	93.75	15	0.00951784	2.02146	1	0.365518	2	2	0	0.5	0.5	MRSA
g03073_00011__g03073	NA	hypothetical protein	3	75	3	5	50	6.25	0.0666667	0.00951784	2.02146	1	0.365518	4	2	3	0.625	1	MRSA
g01265_1_00014__g01265_1	NA	hypothetical protein	1	46	8	31	11.1111	40.2597	0.0842391	0.00971212	2.01269	1	0.211076	4	1	4	0.125	0.625	MDR
g02414_00009__g02414	NA	hypothetical protein	5	11	4	66	55.5556	85.7143	7.5	0.00972455	2.01213	1	0.211076	5	3	3	1	1	MDR
g03286_00011__g03286	dtd	D-aminoacyl-tRNA deacylase	7	77	2	0	77.7778	0	0	0.00984952	2.00658	1	0.211076	1	0	1	1	1	MDR
g02176_2_00007__g02176_2	ricR	hypothetical protein	2	0	7	77	22.2222	100	inf	0.00984952	2.00658	1	0.211076	1	1	0	1	1	MDR
g01694_2_00006__g01694_2	glpE	Thiosulfate sulfurtransferase GlpE	2	0	7	77	22.2222	100	inf	0.00984952	2.00658	1	0.211076	1	1	0	1	1	MDR
g01446_2_00011__g01446_2	NA	IS3 family transposase ISSau4	2	0	7	77	22.2222	100	inf	0.00984952	2.00658	1	0.211076	1	1	0	1	1	MDR
g03869_00011__g03869	NA	hypothetical protein	2	0	7	77	22.2222	100	inf	0.00984952	2.00658	1	0.211076	1	1	0	1	1	MDR
g03154_00011__g03154	NA	hypothetical protein	2	0	7	77	22.2222	100	inf	0.00984952	2.00658	1	0.211076	1	1	0	1	1	MDR
g02131_2_00017__g02131_2	mecI	Methicillin resistance regulatory protein MecI	2	0	7	77	22.2222	100	inf	0.00984952	2.00658	1	0.211076	1	1	0	1	1	MDR
g02912_00011__g02912	nagC	N-acetylglucosamine repressor	2	0	7	77	22.2222	100	inf	0.00984952	2.00658	1	0.211076	1	1	0	1	1	MDR
g02922_00011__g02922	NA	hypothetical protein	2	0	7	77	22.2222	100	inf	0.00984952	2.00658	1	0.211076	1	1	0	1	1	MDR
g03509_00011__g03509	NA	IS3 family transposase ISSau4	2	0	7	77	22.2222	100	inf	0.00984952	2.00658	1	0.211076	1	1	0	1	1	MDR
g02957_00011__g02957	NA	hypothetical protein	2	0	7	77	22.2222	100	inf	0.00984952	2.00658	1	0.211076	1	1	0	1	1	MDR
g03392_00011__g03392	NA	hypothetical protein	2	0	7	77	22.2222	100	inf	0.00984952	2.00658	1	0.211076	1	1	0	1	1	MDR
g03249_00011__g03249	NA	hypothetical protein	2	0	7	77	22.2222	100	inf	0.00984952	2.00658	1	0.211076	1	1	0	1	1	MDR
g03528_00011__g03528	dtd	D-aminoacyl-tRNA deacylase	2	0	7	77	22.2222	100	inf	0.00984952	2.00658	1	0.211076	1	1	0	1	1	MDR
g03371_00011__g03371	NA	hypothetical protein	2	0	7	77	22.2222	100	inf	0.00984952	2.00658	1	0.211076	1	1	0	1	1	MDR
g02760_00010__g02760	NA	hypothetical protein	2	0	7	77	22.2222	100	inf	0.00984952	2.00658	1	0.211076	2	2	0	0.5	0.5	MDR

## Sheet: TableS10
id	Clone	Patient outcome	Clonal complex__autocolour	Ecology	Cured	Clonal complex	Total SNPs	Num of SNPs inside recombinations	Num of SNPs outside recombinations	Num of Recombination Blocks	Bases in Recombinations	r/m	rho/theta	Genome Length	Bases in Clonal Frame		Clonal complex	(n=)	Num of SNPs inside recombinations	Num of SNPs outside recombinations	Num of Recombination Blocks	r/m	Genome Length
1735	CC22-t845-	Cured	CC22	HA	1	CC22	323	70	253	4	277456	0.27668	0.01581	2003598	1731617		CC30	14	81.0714	124.571	2.85714	0.527061	2.00863e+06
1736	CC22-t192-	Not cured	CC22	HA	0	CC22	369	199	170	6	277270	1.17059	0.035294	2018847	1743409		CC5	12	24.9167	75.5	0.75	0.097353	2.0289e+06
1737	CC59-t216-	Cured	CC59	CA	1	CC59	94	26	68	3	241167	0.382353	0.044118	2020980	1784449		CC22	11	72.9091	107.273	2.18182	0.566173	2.02045e+06
1738	CC146-t002-	Cured	CC146		1	CC146	211	54	157	1	277690	0.343949	0.006369	2007108	1730042		CC45	9	40	148.778	2	0.299708	2025338
1739	CC8-t068-	Cured	CC8	CA	1	CC8	73	13	60	1	384824	0.216667	0.016667	2009970	1627419		CC7	8	76.25	51.75	1.25	0.793209	2.04355e+06
1741	CC45-t16998-	Cured	CC45		1	CC45	185	53	132	3	400087	0.401515	0.022727	2038755	1641171		CC8	6	89.1667	194	3.16667	0.445249	2.00682e+06
1742	CC8-t3240-	Cured	CC8	CA	1	CC8	350	113	237	3	384887	0.476793	0.012658	2005806	1623672		CC15	6	75.5	77.3333	1.16667	0.602678	2031422
1743	CC398-t034-	Cured	CC398	LA	1	CC398	112	29	83	3	359671	0.349398	0.036145	2015124	1661660		CC59	5	59	77	1.8	0.74293	2029836
1744	CC7-t091-	Cured	CC7		1	CC7	0	0	0	0	441599	0	0	2034774	1594940		CC121	3	82.3333	349.333	3	0.184441	1997946
1745	CC5-t463-IIa	Cured	CC5	HA	1	CC5	98	19	79	2	278169	0.240506	0.025316	1996917	1719860		CC97	3	46.6667	56.6667	1.66667	0.376344	2009161
1746	CC30-t012-	Cured	CC30	CA	1	CC30	81	0	81	0	352069	0	0	2011938	1666218		Patient outcome
1747	CC7-t091-	Not cured	CC7		0	CC7	0	0	0	0	441640	0	0	2044032	1604056		Cured	65	289.492	346.092	4.26154	0.477407	2.01912e+06
1748	CC30-t012-	Cured	CC30	CA	1	CC30	239	95	144	3	352228	0.659722	0.020833	2014002	1667102		Not cured	21	147.81	90.6667	2.2381	1.02035	2.02452e+06
1749	CC182-t493-	Cured	CC182		1	CC182	8840	2326	6514	31	256826	0.357077	0.004759	1967544	1730183		Ecology
1750	CC72-t7721-	Cured	CC72		1	CC72	212	55	157	2	459039	0.350318	0.012739	2045007	1587424		CA	25	78.6	131.72	2.72	0.5506	2.01244e+06
1751	CC5-t002-	Cured	CC5	HA	1	CC5	163	21	142	2	277732	0.147887	0.014085	2031150	1754521		HA	23	47.8696	90.6957	1.43478	0.321571	2.02486e+06
1752	CC45-t576-	Not cured	CC45		0	CC45	302	83	219	5	399581	0.378995	0.022831	2006424	1610299		Clone
1753	CC30-t012-	Cured	CC30	CA	1	CC30	0	0	0	0	352002	0	0	1984206	1639274		CC7-t091-	8	76.25	51.75	1.25	0.793209	2.04355e+06
1754	CC15-t084-	Cured	CC15		1	CC15	137	44	93	2	416720	0.473118	0.021505	2035266	1621821		CC30-t012-	8	65.5	109	2	0.3398	2.00288e+06
1755	CC30-t17111-	Cured	CC30	CA	1	CC30	197	60	137	5	352138	0.437956	0.036496	2012808	1670615		CC59-t216-	5	59	77	1.8	0.74293	2029836
1756	CC45-t7119-	Cured	CC45		1	CC45	242	70	172	3	399650	0.406977	0.017442	2028144	1631903		CC5-t002-	5	4.2	66.4	0.4	0.0295774	2.03454e+06
1757	CC30-t012-	Cured	CC30	CA	1	CC30	0	0	0	0	352373	0	0	1992381	1647076		CC15-t084-	5	51.2	64.4	0.8	0.445749	2030808
1758	CC30-t012-	Cured	CC30	CA	1	CC30	1	0	1	0	352373	0	0	1991868	1646563		CC22-t005-	5	59.4	92	1.8	0.419327	2.02858e+06
1759	CC30-t018-	Not cured	CC30	CA	0	CC30	106	37	69	4	352381	0.536232	0.057971	2025189	1678396
1760	CC59-t216-	Cured	CC59	CA	1	CC59	284	148	136	2	241159	1.08824	0.014706	2025660	1788206
1761	CC30-t012-	Cured	CC30	CA	1	CC30	417	157	260	5	352266	0.603846	0.019231	1992282	1647306
1762	CC8-t190-	Cured	CC8	CA	1	CC8	622	210	412	7	388745	0.509709	0.01699	1992288	1614321
1763	CC22-t1977-	Cured	CC22	HA	1	CC22	390	164	226	3	277973	0.725664	0.013274	2006724	1731084
1764	CC45-t015-	Cured	CC45		1	CC45	167	87	80	2	399798	1.0875	0.025	2042232	1644652
1765	CC121-t435-	Cured	CC121		1	CC121	632	20	612	1	257140	0.03268	0.001634	1991772	1738947
1766	CC5-t450-	Not cured	CC5	HA	0	CC5	0	0	0	0	277708	0	0	2039871	1764492
1768	CC5-t450-	Cured	CC5	HA	1	CC5	93	93	0	1	277708	0	0	2039871	1764492
1769	CC30-t433-	Cured	CC30	CA	1	CC30	353	75	278	4	350493	0.269784	0.014388	2025582	1681426
1771	CC45-t17113-	Cured	CC45		1	CC45	182	43	139	2	399627	0.309353	0.014388	2032458	1636960
1772	CC22-t005-	Cured	CC22	HA	1	CC22	318	145	173	3	277128	0.83815	0.017341	2029080	1752439
1773	CC15-t084-	Cured	CC15		1	CC15	295	153	142	1	416724	1.07746	0.007042	2002146	1592785
1774	CC22-t005-	Cured	CC22	HA	1	CC22	61	0	61	0	277331	0	0	2006772	1730307
1775	CC59-t216-	Not cured	CC59	CA	0	CC59	82	44	38	1	241159	1.15789	0.026316	2032713	1794550
1777	CC30-t6981-	Cured	CC30	CA	1	CC30	477	350	127	6	356262	2.75591	0.047244	2020239	1674687
1778	CC8-t520-	Cured	CC8	CA	1	CC8	211	36	175	2	385185	0.205714	0.011429	2012757	1630909
1779	CC188-t189-	Cured	CC188		1	CC188	15723	10255	5468	78	521659	1.87546	0.014265	2004294	1553156
1780	CC45-t073-	Cured	CC45		1	CC45	251	16	235	2	398690	0.068085	0.008511	2038170	1641288
1781	CC7-t091-	Cured	CC7		1	CC7	48	0	48	0	441599	0	0	2046525	1605904
1782	CC15-t084-	Not cured	CC15		0	CC15	0	0	0	0	416724	0	0	2041212	1627831
1783	CC72-t148-	Not cured	CC72		0	CC72	222	62	160	3	459049	0.3875	0.01875	2014464	1556279
1784	CC45-t16999-	Cured	CC45		1	CC45	186	8	178	1	398667	0.044944	0.005618	2006013	1609341
1785	CC7-t091-	Cured	CC7		1	CC7	95	21	74	2	441481	0.283784	0.027027	2044155	1603660
1786	CC30-t122-	Cured	CC30	CA	1	CC30	208	61	147	3	352392	0.414966	0.020408	1990656	1646822
1787	CC97-t359-	Cured	CC97		1	CC97	46	0	46	0	374798	0	0	2008170	1634371
1788	CC30-t012-	Cured	CC30	CA	1	CC30	224	99	125	4	352194	0.792	0.032	2023677	1677554
1790	CC8-t8264-	Cured	CC8	CA	1	CC8	331	116	215	4	384971	0.539535	0.018605	2006721	1623967
1791	CC5-t002-	Not cured	CC5	HA	0	CC5	64	0	64	0	277690	0	0	2011056	1733759
1792	CC30-t012-	Not cured	CC30	CA	0	CC30	434	173	261	4	351324	0.662835	0.015326	2012712	1668521
1793	CC22-t17000-	Cured	CC22	HA	1	CC22	0	0	0	0	277087	0	0	2036436	1760188
1794	CC433-t318-	Cured	CC433		1	CC433	357	54	303	3	353947	0.178218	0.009901	2001927	1658361
1795	CC7-t091-	Cured	CC7		1	CC7	317	227	90	2	441599	2.52222	0.022222	2046078	1605457
1797	CC22-t005-	Cured	CC22	HA	1	CC22	110	37	73	2	277612	0.506849	0.027397	2037984	1761492
1798	CC8-t024-	Not cured	CC8	CA	0	CC8	112	47	65	2	384824	0.723077	0.030769	2013387	1630770
1799	CC5-t003-IIa	Not cured	CC5	HA	0	CC5	0	0	0	0	278100	0	0	2010099	1734375
1800	CC7-t091-	Not cured	CC7		0	CC7	401	298	103	4	441645	2.8932	0.038835	2044533	1603837
1801	CC7-t091-	Cured	CC7		1	CC7	163	64	99	2	441598	0.646465	0.020202	2043138	1602622
1802	CC15-t084-	Cured	CC15		1	CC15	146	59	87	1	416720	0.678161	0.011494	2039553	1626027
1803	CC15-t774-	Cured	CC15		1	CC15	339	197	142	3	416946	1.38732	0.021127	2034492	1625037
1804	CC5-t003-	Not cured	CC5	HA	0	CC5	60	0	60	0	277722	0	0	2007489	1731035
1805	CC5-t002-	Not cured	CC5	HA	0	CC5	0	0	0	0	277717	0	0	2044851	1767694
1806	CC5-t002-	Cured	CC5	HA	1	CC5	0	0	0	0	277717	0	0	2044851	1767694
1807	CC97-t521-	Cured	CC97		1	CC97	264	140	124	5	375733	1.12903	0.040323	2007957	1637493
1808	CC59-t216-	Not cured	CC59	CA	0	CC59	70	25	45	1	241159	0.555556	0.022222	2034261	1796098
1809	CC45-t17112-	Not cured	CC45		0	CC45	0	0	0	0	399568	0	0	2038773	1643286
1810	CC34-t1758-	Not cured	CC34		0	CC34	2189	2024	165	14	454415	12.2667	0.084848	2018244	1672839
1811	CC30-t342-	Not cured	CC30	CA	0	CC30	142	28	114	2	352146	0.245614	0.017544	2023278	1676378
1812	CC97-t3380-	Cured	CC97		1	CC97	0	0	0	0	374909	0	0	2011356	1637326
1815	CC5-t242-IVa	Not cured	CC5	HA	0	CC5	271	84	187	1	277690	0.449198	0.005348	2036481	1759352
1816	CC22-t3861-IVh	Cured	CC22	HA	1	CC22	91	52	39	1	277133	1.33333	0.025641	2007210	1731674
1817	CC22-t3861-IVh	Cured	CC22	HA	1	CC22	52	20	32	1	277133	0.625	0.03125	2009259	1733735
1818	CC45-t6704-	Not cured	CC45		0	CC45	184	0	184	0	398575	0	0	1997073	1604939
1819	CC22-t005-	Cured	CC22	HA	1	CC22	0	0	0	0	277599	0	0	2033307	1756441
1820	CC121-t1195-	Cured	CC121		1	CC121	0	0	0	0	253812	0	0	2003679	1750869
1821	CC59-t216-	Cured	CC59	CA	1	CC59	150	52	98	2	240210	0.530612	0.020408	2035566	1797403
1822	CC22-t005-	Cured	CC22	HA	1	CC22	268	115	153	4	277417	0.751634	0.026144	2035734	1759948
1823	CC121-t2095-	Cured	CC121		1	CC121	663	227	436	8	262695	0.520642	0.018349	1998387	1745889
1824	CC5-t045-	Cured	CC5	HA	1	CC5	330	82	248	3	278072	0.330645	0.012097	2043375	1766035
1825	CC6-t701-	Cured	CC6		1	CC6	4765	2186	2579	39	410180	0.847615	0.015122	2014845	1639894
1826	CC5-t002-	Cured	CC5	HA	1	CC5	126	0	126	0	277690	0	0	2040771	1764353
1827	CC7-t091-	Cured	CC7		1	CC7	0	0	0	0	441462	0	0	2045163	1604635
1828	CC15-t084-	Cured	CC15		1	CC15	0	0	0	0	416733	0	0	2035863	1623237
14_ED98					NA		289	38	251	3	278041	0.151394	0.011952	2006046	1730153
20_MRSA_252					NA		229	67	162	2	361772	0.41358	0.012346	2023383	1676636
22_MW2					NA		0	0	0	0	452609	0	0	2034780	1584081
23_Mu3					NA		0	0	0	0	279054	0	0	2002320	1728735
24_Mu50					NA		42	17	25	1	279054	0.68	0.04	2002173	1728588
25_NCTC_8325					NA		0	0	0	0	386781	0	0	2032869	1648632
26_ST398					NA		301	91	210	7	355553	0.433333	0.033333	2036823	1682573
29_USA300_FPR3757					NA		372	119	253	1	384824	0.470356	0.003953	2033352	1652848
